# Supplementary material for: Gene Erosion Can Lead to Gain-of-Function Alleles That Contribute to Bacterial Fitness
Source: mBio. 2021 Jul 6;12(4):e01129-21. doi: 10.1128/mBio.01129-21 (PMC8406189; doi:10.1128/mBio.01129-21)
Supplement: Data Set S1: [file mbio.01129-21-sd001.xlsx]

## Sheet: Sheet1
Biological sample category: Gel band	Peptide sequence	Best peptide probability
1	AMYSIAK	0.988
1	AQALACELYK	0.975
1	ATYTQTHMDFIIEAFK	0.997
1	AVEIGSFLLGR	0.997
1	AVEIGSFLLGRD	0.997
1	AYREEAIIK	0.997
1	DAMVPMGGLLCMK	0.997
1	DDSFFDVYTECR	0.997
1	DWTIEQITR	0.997
1	EAEYKDWTIEQITR	0.997
1	FAENAYFIK	0.997
1	FAENAYFIKQR	0.997
1	GIEEVGPNNVPYIVATITSNSAGGQPVSLANLK	0.997
1	GLTFTYEPK	0.997
1	GLTFTYEPKVLR	0.997
1	HLPEPFR	0.988
1	IAQVQYLVDGLEEIGVVCQQAGGHAAFVDAGK	0.991
1	ITSNSAGGQPVSLANLK	0.997
1	IVATITSNSAGGQPVSLANLK	0.997
1	KDAMVPMGGLLC	0.992
1	KDAMVPMGGLLCMK	0.997
1	KYDIPVVMDSAR	0.997
1	LAVGLYDGMNLDWLAYR	0.997
1	LLPHIPADQFPAQ	0.987
1	LLPHIPADQFPAQALACELYK	0.997
1	NSAGGQPVSLANLK	0.997
1	PAQALACELYK	0.997
1	QLPCPAELLR	0.997
1	SAGGQPVSLANLK	0.997
1	SFFDVYTECR	0.997
1	SGMNPFLLDSEDVFIDLLTDSGTGAVTQSMQAAMMRGDEAYSGSR	0.997
1	SYYALAESVK	0.997
1	TGKQLPCPAELLR	0.997
1	TITSNSAGGQPVSLANLK	0.997
1	TLCVVQEGFPTYGGLEGGAMER	0.997
1	TQTHMDFIIEAFK	0.98
1	VEIGSFLLGR	0.992
1	VIEPVKR	0.969
1	YADMLAMSAK	0.997
1	YADMLAMSAKK	0.99
1	YDIPVVMDSAR	0.997
2	AMYSIAK	0.988
2	AYREEAIIK	0.997
2	DWTIEQITR	0.997
2	EAEYKDWTIEQITR	0.997
2	EAFDTGVR	0.997
2	ETYNMPICWR	0.997
2	FAENAYFIK	0.997
2	FAENAYFIKQR	0.997
2	GAEQIYIPVLIK	0.997
2	GAEQIYIPVLIKK	0.997
2	GIEEVGPNNVPY	0.995
2	GNFDLEGLER	0.997
2	GQPVSLANLK	0.995
2	HLPEPFR	0.988
2	IVATITSNSAGGQPVSLANLK	0.996
2	KYDIPVVMDSAR	0.997
2	NIFGYQYTIPTHQGR	0.997
2	NIFGYQYTIPTHQGRG	0.997
2	NVYIKEAFDTGVR	0.997
2	SAGGQPVSLANLK	0.984
2	SNYFFDTTQGHSQINGCTVR	0.988
2	SYYALAESVK	0.997
2	TITSNSAGGQPVSLANLK	0.997
2	VIEPVKR	0.988
2	YDIPVVMDSAR	0.997
3	AMYSIAK	0.988
3	AYREEAIIK	0.997
3	DWTIEQITR	0.996
3	EAEYKDWTIEQITR	0.997
3	EAFDTGVR	0.997
3	EAFDTGVRYDFK	0.979
3	ETYNMPICWR	0.997
3	FAENAYFIK	0.997
3	FAENAYFIKQR	0.997
3	FGYQYTIPTHQGR	0.983
3	GAEQIYIPVLIK	0.997
3	GAEQIYIPVLIKK	0.997
3	GIEEVGPNNVPY	0.997
3	GNFDLEGLER	0.997
3	GQPVSLANLK	0.997
3	ITSNSAGGQPVSLANLK	0.997
3	IVATITSNSAGGQPVSLANLK	0.997
3	KYDIPVVMDSAR	0.997
3	MVAFSNYFFDTTQGHSQINGCTVR	0.973
3	NFDLEGLER	0.97
3	NIFGYQYTIPTHQGR	0.997
3	NIFGYQYTIPTHQGRG	0.997
3	NVYIKEAFDTGVR	0.997
3	QPVSLANLK	0.987
3	SAGGQPVSLANLK	0.997
3	SNYFFDTTQGHSQINGCTVR	0.975
3	SYYALAESVK	0.997
3	TITSNSAGGQPVSLANLK	0.997
3	VIEPVKR	0.985
3	YDIPVVMDSAR	0.997
