# Supplementary material for: Gene Erosion Can Lead to Gain-of-Function Alleles That Contribute to Bacterial Fitness
Source: mBio. 2021 Jul 6;12(4):e01129-21. doi: 10.1128/mBio.01129-21 (PMC8406189; doi:10.1128/mBio.01129-21)
Supplement: Data Set S3: [file mbio.01129-21-sd003.xlsx]

## Sheet: Aligment and natural occurrence
ALIGNMENT
ECOLX03116		M	E	N	F	K	H	L	P	E	P	F	R	I	R	V	I	E	P	V	K	R	T	T	R	A	Y	R	E	E	A	I	I	K	S	G	M	N	P	F	L	L	D	S	E	D	V	F	I
ECOC104139		M	E	N	F	K	H	L	P	E	P	F	R	I	R	V	I	E	P	V	K	R	T	T	R	A	Y	R	E	E	A	I	I	K	S	G	M	N	P	F	L	L	D	S	E	D	V	F	I
ECOC204139		M	E	N	F	K	H	L	P	E	P	F	R	I	R	V	I	E	P	V	K	R	T	T	R	A	Y	R	E	E	A	I	I	K	S	G	M	N	P	F	L	L	D	S	E	D	V	F	I
ECOL604489		M	E	N	F	K	H	L	P	E	P	F	R	I	R	V	I	E	P	V	K	R	T	T	R	A	Y	R	E	E	A	I	I	K	S	G	M	N	P	F	L	L	D	S	E	D	V	F	I
ECOAB03992		M	E	N	F	K	H	L	P	E	P	F	R	I	R	V	I	E	P	V	K	R	T	T	R	A	Y	R	E	E	A	I	I	K	S	G	M	N	P	F	L	L	D	S	E	D	V	F	I
ECOUT04165		M	E	N	F	K	H	L	P	E	P	F	R	I	R	V	I	E	P	V	K	R	T	T	R	A	Y	R	E	E	A	I	I	K	S	G	M	N	P	F	L	L	D	S	E	D	V	F	I
ECOK103674		M	E	N	F	K	H	L	P	E	P	F	R	I	R	V	I	E	P	V	K	R	T	T	R	A	Y	R	E	E	A	I	I	K	S	G	M	N	P	F	L	L	D	S	E	D	V	F	I
ECOLX03116		M	E	N	F	K	H	L	P	E	P	F	R	I	R	V	I	E	P	V	K	R	T	T	R	A	Y	R	E	E	A	I	I	K	S	G	M	N	P	F	L	L	D	S	E	D	V	F	I
ECOLW04025		M	E	N	F	K	H	L	P	E	P	F	R	I	R	V	I	E	P	V	K	R	T	T	R	A	Y	R	E	E	A	I	I	K	S	G	M	N	P	F	L	L	D	S	E	D	V	F	I
ECOBD04150		M	E	N	F	K	H	L	P	E	P	F	R	I	R	V	I	E	P	V	K	R	T	T	R	A	Y	R	E	E	A	I	I	K	S	G	M	N	P	F	L	L	D	S	E	D	V	F	I
ECODH03465		M	E	N	F	K	H	L	P	E	P	F	R	I	R	V	I	E	P	V	K	R	T	T	R	A	Y	R	E	E	A	I	I	K	S	G	M	N	P	F	L	L	D	S	E	D	V	F	I
ECOSE03977		M	E	N	F	K	H	L	P	E	P	F	R	I	R	V	I	E	P	V	K	R	T	T	R	A	Y	R	E	E	A	I	I	K	S	G	M	N	P	F	L	L	D	S	E	D	V	F	I
ECOBR03475		M	E	N	F	K	H	L	P	E	P	F	R	I	R	V	I	E	P	V	K	R	T	T	R	A	Y	R	E	E	A	I	I	K	S	G	M	N	P	F	L	L	D	S	E	D	V	F	I
ECO1004290		M	E	N	F	K	H	L	P	E	P	F	R	I	R	V	I	E	P	V	K	R	T	T	R	A	Y	R	E	E	A	I	I	K	S	G	M	N	P	F	L	L	D	S	E	D	V	F	I
ECO2703954		M	E	N	F	K	H	L	P	E	P	F	R	I	R	V	I	E	P	V	K	R	T	T	R	A	Y	R	E	E	A	I	I	K	S	G	M	N	P	F	L	L	D	S	E	D	V	F	I
ECOLU04116		M	E	N	F	K	H	L	P	E	P	F	R	I	R	V	I	E	P	V	K	R	T	T	R	A	Y	R	E	E	A	I	I	K	S	G	M	N	P	F	L	L	D	S	E	D	V	F	I
ECOL503849		M	E	N	F	K	H	L	P	E	P	F	R	I	R	V	I	E	P	V	K	R	T	T	R	A	Y	R	E	E	A	I	I	K	S	G	M	N	P	F	L	L	D	S	E	D	V	F	I
ECO8A03742		M	E	N	F	K	H	L	P	E	P	F	R	I	R	V	I	E	P	V	K	R	T	T	R	A	Y	R	E	E	A	I	I	K	S	G	M	N	P	F	L	L	D	S	E	D	V	F	I
ECO4503932		M	E	N	F	K	H	L	P	E	P	F	R	I	R	V	I	E	P	V	K	R	T	T	R	A	Y	R	E	E	A	I	I	K	S	G	M	N	P	F	L	L	D	S	E	D	V	F	I
ECOHS03654		M	E	N	F	K	H	L	P	E	P	F	R	I	R	V	I	E	P	V	K	R	T	T	R	A	Y	R	E	E	A	I	I	K	S	G	M	N	P	F	L	L	D	S	E	D	V	F	I
ECO7I04094		M	E	N	F	K	H	L	P	E	P	F	R	I	R	V	I	E	P	V	K	R	T	T	R	A	Y	R	E	E	A	I	I	K	S	G	M	N	P	F	L	L	D	S	E	D	V	F	I
ECO8N03663		M	E	N	F	K	H	L	P	E	P	F	R	I	R	V	I	E	P	V	K	R	T	T	R	A	Y	R	E	E	A	I	I	K	S	G	M	N	P	F	L	L	D	S	E	D	V	F	I
ECO8104168		M	E	N	F	K	H	L	P	E	P	F	R	I	R	V	I	E	P	V	K	R	T	T	R	A	Y	R	E	E	A	I	I	K	S	G	M	N	P	F	L	L	D	S	E	D	V	F	I
ECOH103921		M	E	N	F	K	H	L	P	E	P	F	R	I	R	V	I	E	P	V	K	R	T	T	R	A	Y	R	E	E	A	I	I	K	S	G	M	N	P	F	L	L	D	S	E	D	V	F	I
ECOKI03986		M	E	N	F	K	H	L	P	E	P	F	R	I	R	V	I	E	P	V	K	R	T	T	R	A	Y	R	E	E	A	I	I	K	S	G	M	N	P	F	L	L	D	S	E	D	V	F	I
ECO2403976		M	E	N	F	K	H	L	P	E	P	F	R	I	R	V	I	E	P	V	K	R	T	T	R	A	Y	R	E	E	A	I	I	K	S	G	M	N	P	F	L	L	D	S	E	D	V	F	I
ECO1E04954		M	E	N	F	K	H	L	P	E	P	F	R	I	R	V	I	E	P	V	K	R	T	T	R	A	Y	R	E	E	A	I	I	K	S	G	M	N	P	F	L	L	D	S	E	D	V	F	I
ECOLC04165		M	E	N	F	K	H	L	P	E	P	F	R	I	R	V	I	E	P	V	K	R	T	T	R	A	Y	R	E	E	A	I	I	K	S	G	M	N	P	F	L	L	D	S	E	D	V	F	I
ECOUM03651		M	E	N	F	K	H	L	P	E	P	F	R	I	R	V	I	E	P	V	K	R	T	T	R	A	Y	R	E	E	A	I	I	K	S	G	M	N	P	F	L	L	D	S	E	D	V	F	I
ECOBW03351		M	E	N	F	K	H	L	P	E	P	F	R	I	R	V	I	E	P	V	K	R	T	T	R	A	Y	R	E	E	A	I	I	K	S	G	M	N	P	F	L	L	D	S	E	D	V	F	I
ECOLI03499		M	E	N	F	K	H	L	P	E	P	F	R	I	R	V	I	E	P	V	K	R	T	T	R	A	Y	R	E	E	A	I	I	K	S	G	M	N	P	F	L	L	D	S	E	D	V	F	I
ECOBB03462		M	E	N	F	K	H	L	P	E	P	F	R	I	R	V	I	E	P	V	K	R	T	T	R	A	Y	R	E	E	A	I	I	K	S	G	M	N	P	F	L	L	D	S	E	D	V	F	I
ECOKO04508		M	E	N	F	K	H	L	P	E	P	F	R	I	R	V	I	E	P	V	K	R	T	T	R	A	Y	R	E	E	A	I	I	K	S	G	M	N	P	F	L	L	D	S	E	D	V	F	I
ECOD104119		M	E	N	F	K	H	L	P	E	P	F	R	I	R	V	I	E	P	V	K	R	T	T	R	A	Y	R	E	E	A	I	I	K	S	G	M	N	P	F	L	L	D	S	E	D	V	F	I
ECO5504019		M	E	N	F	K	H	L	P	E	P	F	R	I	R	V	I	E	P	V	K	R	T	T	R	A	Y	R	E	E	A	I	I	K	S	G	M	N	P	F	L	L	D	S	E	D	V	F	I
ECO1A04377		M	E	N	F	K	H	L	P	E	P	F	R	I	R	V	I	E	P	V	K	R	T	T	R	A	Y	R	E	E	A	I	I	K	S	G	M	N	P	F	L	L	D	S	E	D	V	F	I
ECO2604675		M	E	N	F	K	H	L	P	E	P	F	R	I	R	V	I	E	P	V	K	R	T	T	R	A	Y	R	E	E	A	I	I	K	S	G	M	N	P	F	L	L	D	S	E	D	V	F	I
ECO4404025		M	E	N	F	K	H	L	P	E	P	F	R	I	R	V	I	E	P	V	K	R	T	T	R	A	Y	R	E	E	A	I	I	K	S	G	M	N	P	F	L	L	D	S	E	D	V	F	I
ECOS503539		M	E	N	F	K	H	L	P	E	P	F	R	I	R	V	I	E	P	V	K	R	T	T	R	A	Y	R	E	E	A	I	I	K	S	G	M	N	P	F	L	L	D	S	E	D	V	F	I
ECO5704488		M	E	N	F	K	H	L	P	E	P	F	R	I	R	V	I	E	P	V	K	R	T	T	R	A	Y	R	E	E	A	I	I	K	S	G	M	N	P	F	L	L	D	S	E	D	V	F	I
ECOCB04265		M	E	N	F	K	H	L	P	E	P	F	R	I	R	V	I	E	P	V	K	R	T	T	R	A	Y	R	E	E	A	I	I	K	S	G	M	N	P	F	L	L	D	S	E	D	V	F	I
ECO5E04424		M	E	N	F	K	H	L	P	E	P	F	R	I	R	V	I	E	P	V	K	R	T	T	R	A	Y	R	E	E	A	I	I	K	S	G	M	N	P	F	L	L	D	S	E	D	V	F	I
ECO5T04447		M	E	N	F	K	H	L	P	E	P	F	R	I	R	V	I	E	P	V	K	R	T	T	R	A	Y	R	E	E	A	I	I	K	S	G	M	N	P	F	L	L	D	S	E	D	V	F	I
ECOSM03897		M	E	N	F	K	H	L	P	E	P	F	R	I	R	V	I	E	P	V	K	R	T	T	R	A	Y	R	E	E	A	I	I	K	S	G	M	N	P	F	L	L	D	S	E	D	V	F	I
AERPE00848		-	-	-	-	-	-	-	V	E	P	Y	K	I	R	M	V	E	P	I	R	L	L	P	R	E	E	R	L	R	R	L	R	E	A	G	W	N	V	F	R	L	R	S	I	D	I	F	I
SACVD03602		-	-	-	-	M	K	P	F	P	P	Y	R	I	Q	V	V	K	E	I	P	I	T	T	R	Q	Q	R	E	E	A	L	A	R	A	S	Y	N	A	F	D	L	P	S	N	M	V	T	I
SACEN01902		-	-	-	-	-	-	-	-	-	-	-	-	-	-	-	M	R	P	I	P	I	T	T	R	E	E	R	E	R	E	L	S	R	A	G	Y	N	P	F	N	I	Q	A	D	K	V	S	I
LENAE05153		-	-	-	-	-	-	-	M	E	P	Y	R	I	K	V	V	E	P	I	P	I	T	T	R	E	Y	R	E	R	R	Y	A	E	G	G	Y	N	Q	F	N	L	T	A	D	D	I	T	I
ACTM402254		S	A	D	Q	I	P	L	P	P	P	Y	R	I	K	V	V	E	P	I	A	F	L	S	P	S	A	R	R	D	A	I	E	A	A	G	Y	N	P	F	N	L	R	S	D	Q	I	T	V
KITSK00347		-	-	-	-	-	-	-	M	E	P	Y	R	I	K	A	V	E	P	I	P	F	L	T	P	G	Q	R	A	A	G	L	A	A	A	G	Y	N	L	F	R	L	D	A	A	E	V	T	I
HALHT02810		I	G	V	L	R	H	S	M	R	S	Y	K	A	K	S	V	T	S	I	Q	L	P	P	R	E	R	R	E	T	A	L	S	E	A	G	H	N	V	F	N	L	A	A	D	D	V	F	I
HALMA02158		-	-	-	-	-	-	-	M	R	S	Y	K	A	K	S	V	T	S	I	Q	L	P	P	R	E	R	R	E	T	V	L	T	E	A	G	H	N	V	F	N	L	A	A	D	D	V	F	I
HALMT00008		-	-	-	-	-	-	-	-	-	-	-	-	-	-	M	V	E	P	I	E	L	P	S	R	E	E	R	E	A	A	I	E	Q	A	G	Y	N	V	F	N	L	D	A	R	D	V	Y	I
HALVD00009		-	-	-	-	-	-	-	M	K	S	Y	K	A	K	M	V	E	P	I	E	L	P	S	R	E	E	R	E	A	A	L	E	R	A	G	Y	N	A	F	N	L	D	A	R	D	V	Y	I
HALBP00215		-	-	-	M	F	C	R	M	R	S	Y	K	A	K	M	V	E	P	I	T	L	P	S	R	E	E	R	E	A	A	L	D	A	A	G	Y	N	A	F	N	L	D	A	E	D	V	F	I
HALS301885		-	-	-	-	-	-	-	M	R	S	H	T	A	T	M	V	D	R	I	E	D	T	S	R	A	D	R	E	A	A	L	A	D	A	G	H	N	V	F	E	L	A	S	D	D	V	A	V
HALSA01811		S	P	F	S	R	F	R	M	R	S	H	T	A	T	M	V	D	R	I	E	D	T	S	R	A	D	R	E	A	A	L	A	D	A	G	H	N	V	F	E	L	A	S	D	D	V	A	V
HALJB01779		-	-	-	-	-	-	-	M	F	S	Y	T	S	A	M	A	S	S	T	E	L	L	S	R	D	E	R	E	E	R	L	E	S	A	G	Y	N	V	F	N	L	A	S	E	D	V	F	V
HALXS00738		-	-	-	-	-	-	-	M	A	G	Y	K	S	K	M	V	E	P	I	S	L	P	A	R	E	R	R	E	R	N	L	E	R	A	R	Y	N	V	F	N	L	P	A	D	E	V	F	I
NATGS01506		-	-	-	-	-	-	-	M	V	A	Y	K	T	K	M	V	E	R	I	S	L	P	A	R	E	Q	R	E	Q	N	L	E	S	A	G	Y	N	A	F	N	L	D	A	D	D	V	F	V
HALTV00018		-	-	-	-	-	M	R	M	V	A	Y	K	T	K	V	A	E	R	I	H	L	P	S	R	D	R	R	E	R	A	L	A	E	A	G	Y	N	V	F	N	L	D	A	E	D	V	F	V
NATP100008		-	-	-	-	-	-	-	M	V	A	Y	K	S	K	V	V	E	R	I	R	L	P	S	R	D	R	R	E	R	A	L	A	E	A	G	Y	N	V	F	D	L	D	A	E	D	V	F	V
NATA100172		-	-	-	-	-	-	-	M	V	A	Y	K	S	K	M	V	E	R	I	R	L	P	A	R	D	Q	R	E	R	N	L	E	A	A	G	Y	N	L	F	N	L	S	S	D	D	V	F	V
NATMM01907		-	-	-	-	-	-	-	M	V	A	Y	K	S	K	M	V	E	R	I	R	L	P	S	R	E	Q	R	E	R	N	L	E	A	A	G	Y	N	L	F	N	L	S	S	E	E	V	F	V
NATSJ00469		-	-	-	-	-	-	-	M	V	A	Y	K	S	K	V	V	E	R	I	T	L	P	S	K	E	R	R	T	Q	A	L	E	E	A	G	Y	N	A	F	N	L	P	A	D	D	V	F	I
THEAS00637		-	M	V	R	R	I	Q	P	E	P	F	R	I	K	M	V	E	P	V	S	I	P	D	K	A	Q	R	E	E	A	L	K	R	G	H	F	N	L	F	G	L	R	S	E	D	V	Y	I
THELD01302		-	M	V	S	P	I	Q	P	E	P	F	R	I	R	M	V	E	P	V	R	V	P	N	E	E	E	R	E	E	A	L	K	K	A	H	Y	N	M	F	G	L	A	S	K	D	I	Y	I
MYXSD00920		-	M	K	P	R	L	M	P	E	P	F	R	S	K	M	I	E	P	L	S	L	P	C	R	S	T	R	E	A	V	L	K	T	S	Q	Y	N	M	F	Q	L	K	S	R	D	V	Y	L
BURSC06407		M	L	L	E	N	S	Q	P	E	P	Y	R	I	K	M	V	E	P	I	R	L	I	D	R	E	Q	R	Q	A	R	L	A	A	A	G	Y	N	V	F	R	L	E	A	D	D	V	Y	I
KORVE03922		-	M	P	I	R	T	I	I	E	P	F	R	I	K	S	V	E	P	I	R	W	T	T	R	K	E	R	E	E	L	L	K	K	A	S	Y	N	V	F	L	L	D	A	E	D	V	L	I
SOLUE06215		-	-	-	M	R	T	I	I	E	P	F	R	I	K	S	V	E	P	L	H	H	T	T	P	A	E	R	E	R	Y	L	A	N	A	G	Y	N	L	F	L	I	D	A	R	H	I	L	I
MARHT01601		-	-	-	M	N	T	I	I	E	P	F	K	I	K	M	V	E	P	I	K	L	T	T	R	A	E	R	E	R	Y	I	Q	E	A	G	Y	N	L	F	L	L	R	A	E	D	V	I	I
OCEP501707		-	-	-	M	K	T	I	I	E	P	F	R	I	K	T	V	E	P	I	K	M	T	T	P	A	E	R	R	T	L	I	E	R	A	G	F	N	L	F	K	L	P	A	E	D	V	I	I
NOCSJ01578		D	Q	P	F	R	T	I	I	E	P	F	R	I	H	S	V	E	P	M	R	M	T	T	A	E	E	R	R	T	H	L	A	A	V	D	Y	N	L	F	Q	L	R	A	E	H	V	L	I
INTC700140		D	A	P	F	T	T	I	I	E	P	F	R	I	H	S	V	E	P	L	T	M	T	T	R	A	E	R	Q	D	H	L	R	T	A	G	Y	N	L	F	Q	L	R	A	Q	H	V	L	I
RHOCB02264		-	-	-	M	K	T	I	I	E	P	F	R	I	K	S	V	E	P	I	R	L	T	S	R	P	E	R	E	R	L	A	R	E	A	G	Y	N	L	F	G	L	H	S	D	D	V	L	I
RUBGI02052		-	-	-	M	K	T	I	I	E	P	F	R	I	K	S	V	E	P	I	R	L	T	T	R	E	E	R	Q	Q	H	L	A	A	T	G	Y	N	L	F	G	L	P	S	E	A	V	L	I
HYPNA00802		-	-	-	M	K	T	I	I	E	P	F	R	I	K	S	V	E	P	I	R	M	T	T	R	E	E	R	A	R	L	L	E	A	A	G	F	N	L	F	K	L	H	S	D	D	V	I	I
SALRD01658		-	-	-	M	D	T	I	I	E	P	F	R	I	K	S	V	E	P	I	Q	L	T	S	R	A	E	R	E	R	M	I	R	D	A	H	Y	N	L	F	N	L	H	A	D	D	V	I	I
SALRM01906		-	M	E	M	D	T	I	I	E	P	F	R	I	K	S	V	E	P	I	Q	L	T	S	R	A	E	R	E	R	M	I	R	D	A	H	Y	N	L	F	N	L	H	A	D	D	V	I	I
RHOM401920		-	-	-	M	R	T	I	I	E	P	F	R	I	K	V	V	E	P	L	R	M	T	T	R	E	E	R	R	R	L	I	R	E	A	H	Y	N	L	F	N	L	H	A	D	D	V	L	I
HALH100860		-	-	-	M	K	T	I	I	E	P	F	R	I	K	S	V	E	P	I	R	M	T	S	R	E	E	R	K	L	L	M	R	A	A	H	Y	N	P	F	L	L	H	S	D	D	V	M	I
IGNAJ02585		-	M	K	Y	K	T	I	I	E	P	F	K	I	K	S	V	E	P	I	R	F	T	T	R	E	E	R	E	V	L	L	K	E	A	G	Y	N	P	F	M	L	H	S	D	D	V	L	I
MELRP00694		M	P	V	M	K	T	I	I	E	P	F	K	I	K	T	V	E	P	I	R	F	T	S	K	E	E	R	E	K	I	L	K	D	A	G	Y	N	P	F	L	I	N	A	E	D	V	I	I
LEAB401537		-	-	-	M	A	T	I	I	E	P	F	R	I	K	S	V	E	P	L	H	F	T	T	P	S	E	R	K	E	I	L	Q	K	A	K	N	N	L	F	L	V	E	S	D	H	V	L	I
SPILD00811		-	-	-	M	K	T	I	I	E	P	F	R	I	K	S	V	E	P	I	R	L	T	T	R	Q	Q	R	Q	Q	L	L	A	D	A	H	Y	N	P	F	S	L	Q	A	D	H	V	L	I
SINAD01564		-	-	-	M	K	T	I	I	E	P	F	K	I	K	M	V	E	P	L	K	L	T	T	V	E	Q	R	E	Q	A	L	R	K	A	H	F	N	L	F	Q	I	P	A	E	D	V	I	I
ALIDK01253		-	-	M	P	K	T	L	I	E	P	F	R	I	K	S	V	E	P	I	R	M	T	T	R	A	E	R	E	R	L	L	E	E	A	H	L	N	I	F	K	L	R	A	E	D	V	L	I
RHOFT02418		-	-	M	P	K	T	L	I	E	P	F	R	I	K	S	V	E	P	I	R	M	T	T	R	P	E	R	E	R	L	L	A	A	A	K	L	N	V	F	K	L	R	A	E	D	V	L	I
ANADF01740		-	-	M	P	S	T	I	F	E	P	F	R	I	K	S	V	E	P	I	R	M	T	T	R	E	E	R	A	R	L	L	E	Q	A	K	L	N	P	F	H	L	R	A	E	D	V	L	L
CALAS01088		P	F	H	P	K	T	I	I	E	P	F	R	V	R	S	V	E	P	I	R	F	T	T	M	A	E	R	K	S	K	L	A	A	A	G	Y	N	P	F	R	L	R	A	E	D	V	L	I
VITBC13518		P	F	H	F	K	T	V	I	E	P	F	S	I	K	V	V	E	P	V	V	Q	T	T	F	H	Q	R	A	E	Y	L	R	Q	A	H	Y	N	P	F	L	L	R	A	E	D	V	L	I
PHATC01724		-	M	Q	F	K	T	I	I	E	P	F	R	I	K	T	V	E	S	I	R	R	T	T	R	E	E	R	L	K	A	I	E	E	A	G	F	N	L	F	L	L	D	A	D	N	V	L	V
METSZ02845		S	I	S	V	R	T	I	I	E	P	F	R	I	K	M	T	E	A	L	P	I	T	T	R	S	E	R	E	V	L	L	A	R	A	F	N	N	V	F	L	L	D	A	D	H	V	T	I
NITMO00065		-	-	-	M	K	F	P	S	E	P	F	K	I	K	V	V	E	P	I	R	R	T	T	R	A	E	R	E	R	L	L	R	E	A	G	Y	N	L	F	R	L	P	A	E	S	V	Y	V
RHILW04797		T	F	K	A	T	V	Q	F	E	P	F	R	V	K	T	V	D	A	L	G	S	A	S	A	E	R	W	N	E	A	I	Q	E	A	G	Y	N	P	F	N	L	R	A	E	D	I	L	I
OCTBM10658		-	-	-	-	-	-	-	M	E	P	Y	K	I	K	V	F	Y	P	T	K	L	I	S	R	E	D	R	I	N	C	L	T	E	A	H	Y	N	P	F	L	L	K	S	D	D	I	F	I
SHIFL04046		M	E	N	F	K	H	L	P	E	P	F	R	I	R	V	I	E	P	V	K	R	T	T	R	A	Y	R	E	E	A	I	I	K	S	G	M	N	P	F	L	L	D	S	E	D	V	F	I
SHIF203489		M	E	N	F	K	H	L	P	E	P	F	R	I	R	V	I	E	P	V	K	R	T	T	R	A	Y	R	E	E	A	I	I	K	S	G	M	N	P	F	L	L	D	S	E	D	V	F	I
SHIF803282		M	E	N	F	K	H	L	P	E	P	F	R	I	R	V	I	E	P	V	K	R	T	T	R	A	Y	R	E	E	A	I	I	K	S	G	M	N	P	F	L	L	D	S	E	D	V	F	I
SHIB303270		M	E	N	F	K	H	L	P	E	P	F	R	I	R	V	I	E	P	V	K	R	T	T	R	A	Y	R	E	E	A	I	I	K	S	G	M	N	P	F	L	L	D	R	E	D	V	F	I
ESCF303830		M	E	N	F	K	H	L	P	E	P	F	R	I	R	V	I	E	P	V	K	R	T	T	R	A	Y	R	E	E	A	I	I	K	S	G	M	N	P	F	L	L	D	S	E	D	V	F	I
ENTLS02360		M	N	N	F	Q	H	L	P	E	P	F	R	I	R	V	I	E	P	V	K	R	T	T	R	E	H	R	E	N	A	I	L	K	A	G	M	N	P	F	L	L	D	S	E	D	V	F	I
PANAA03272		M	N	N	F	R	H	L	P	E	P	F	R	I	R	V	I	E	P	V	K	R	T	T	R	E	H	R	N	A	A	M	I	K	A	G	M	N	P	F	L	L	D	S	E	D	V	F	I
PANAM00116		M	N	N	F	R	H	L	P	E	P	F	R	I	R	V	I	E	P	V	K	R	T	T	R	E	H	R	D	A	A	M	I	K	A	G	M	N	P	F	L	L	N	S	E	D	V	F	I
EDWTE00835		M	D	N	F	K	H	L	P	E	P	F	R	I	R	V	I	E	P	V	K	R	T	T	R	E	H	R	E	Q	A	I	A	A	S	G	M	N	P	F	L	L	D	S	E	D	V	F	I
EDWTF00780		M	D	N	F	K	H	L	P	E	P	F	R	I	R	V	I	E	P	V	K	R	T	T	R	E	H	R	E	Q	A	I	A	A	S	G	M	N	P	F	L	L	D	S	E	D	V	F	I
HAEI800731		M	E	N	F	K	H	L	P	E	P	F	R	I	R	V	I	E	P	V	K	R	T	T	R	E	Y	R	E	Q	A	M	L	K	S	G	M	N	P	F	L	L	D	S	E	D	I	F	I
HAEI601682		M	E	N	F	K	H	L	P	E	P	F	R	I	R	V	I	E	P	V	K	R	T	T	R	E	Y	R	E	Q	A	I	L	K	S	G	M	N	P	F	L	L	D	S	E	D	I	F	I
HAEI100825		M	E	N	F	K	H	L	P	E	P	F	R	I	R	V	I	E	P	V	K	R	T	T	R	E	Y	R	E	Q	A	I	L	K	S	G	M	N	P	F	L	L	D	S	E	D	I	F	I
HAES100802		M	E	N	F	K	H	L	P	E	P	F	R	I	R	V	I	E	P	V	K	R	T	T	R	A	Y	R	D	E	A	I	L	K	A	G	M	N	L	F	L	L	D	S	E	D	I	F	I
HISS201232		M	E	N	F	K	H	L	P	E	P	F	R	I	R	V	I	E	P	V	K	R	T	T	R	A	Y	R	D	E	A	I	L	K	A	G	M	N	L	F	L	L	D	S	E	D	I	F	I
PASMH01615		M	E	N	F	K	H	L	P	E	P	F	R	I	R	V	I	E	P	V	R	R	T	T	R	S	Y	R	E	E	A	I	L	K	A	G	M	N	P	F	L	L	D	S	E	D	V	F	I
PASMU01420		M	E	N	F	K	H	L	P	E	P	F	R	I	R	V	I	E	P	V	R	R	T	T	R	S	Y	R	E	E	A	I	L	K	A	G	M	N	P	F	L	L	D	S	E	D	V	F	I
CARH601142		M	E	N	F	T	H	I	P	E	P	F	R	I	R	V	I	E	P	V	K	R	T	T	R	E	H	R	E	K	A	I	L	K	A	G	M	N	P	F	L	L	D	S	E	D	V	F	I
VIBA702194		-	-	-	-	-	-	-	-	-	-	-	-	-	-	-	-	-	-	-	-	-	-	-	-	-	-	-	-	-	-	-	-	-	-	-	M	N	P	F	L	I	D	S	D	D	V	F	I
VIBTL01165		M	E	N	F	K	H	L	P	E	P	F	R	I	R	V	V	E	P	V	K	R	T	T	R	A	Y	R	E	Q	A	I	V	D	A	G	M	N	P	F	L	L	D	S	D	D	V	F	I
PHOPR02830		M	E	N	F	K	H	L	P	E	P	F	R	I	R	V	I	E	P	V	K	R	T	T	R	E	Y	R	D	E	A	I	L	K	A	G	M	N	P	F	L	L	D	S	E	D	V	F	I
VIBCH02877		M	E	N	F	K	H	L	P	E	P	F	R	I	R	V	I	E	P	V	K	R	T	T	R	E	Y	R	E	K	A	I	L	N	A	G	M	N	P	F	L	L	D	S	E	D	V	F	I
VIBCJ02795		M	E	N	F	K	H	L	P	E	P	F	R	I	R	V	I	E	P	V	K	R	T	T	R	E	Y	R	E	K	A	I	L	N	A	G	M	N	P	F	L	L	D	S	E	D	V	F	I
VIBCM02791		M	E	N	F	K	H	L	P	E	P	F	R	I	R	V	I	E	P	V	K	R	T	T	R	E	Y	R	E	K	A	I	L	N	A	G	M	N	P	F	L	L	D	S	E	D	V	F	I
VIBC303751		M	E	N	F	K	H	L	P	E	P	F	R	I	R	V	I	E	P	V	K	R	T	T	R	E	Y	R	E	K	A	I	L	N	A	G	M	N	P	F	L	L	D	S	E	D	V	F	I
VIBVU03702		M	D	N	F	K	H	L	P	E	P	F	R	I	R	V	I	E	P	V	K	R	T	T	R	E	Y	R	E	E	A	I	L	K	A	G	M	N	P	F	L	L	D	S	E	D	V	F	I
VIBVM04207		M	D	N	F	K	H	L	P	E	P	F	R	I	R	V	I	E	P	V	K	R	T	T	R	E	Y	R	E	E	A	I	L	K	A	G	M	N	P	F	L	L	D	S	E	D	V	F	I
VIBVY04546		M	D	N	F	K	H	L	P	E	P	F	R	I	R	V	I	E	P	V	K	R	T	T	R	E	Y	R	E	E	A	I	L	K	A	G	M	N	P	F	L	L	D	S	E	D	V	F	I
DESVH02178		-	-	-	M	K	R	I	P	E	P	F	R	I	K	M	I	E	P	I	R	M	T	T	L	E	D	R	T	R	A	L	E	E	A	G	Y	N	P	F	L	L	K	S	E	D	V	Y	I
DESVR02021		-	-	-	M	K	R	I	P	E	P	F	R	I	K	M	I	E	P	I	R	M	T	T	L	E	D	R	T	R	A	L	E	E	A	G	Y	N	P	F	L	L	K	S	E	D	V	Y	I
DESVV01027		-	-	-	M	K	R	I	P	E	P	F	R	I	K	M	I	E	P	I	R	M	T	T	L	E	D	R	T	R	A	L	E	E	A	G	Y	N	P	F	L	L	K	S	E	D	V	Y	I
PSEUV05110		-	-	-	M	K	R	I	P	E	P	F	R	I	K	M	V	E	P	I	K	M	T	S	F	A	D	R	E	K	A	L	A	E	A	G	Y	N	P	F	L	L	A	S	D	D	V	Y	I
CHRVO01162		-	-	-	-	-	R	I	P	E	P	F	R	I	K	M	V	E	P	I	R	Q	T	T	A	E	Y	R	R	Q	A	L	Q	E	A	G	W	N	P	F	L	L	K	A	E	D	V	Y	I
PSEUL01011		-	-	-	-	-	R	I	P	E	P	F	R	I	K	M	V	E	P	I	K	Q	T	T	P	E	Q	R	H	Q	A	L	V	Q	A	G	W	N	P	F	L	L	R	A	E	D	V	Y	I
TISMK04091		R	D	Q	M	T	R	I	P	E	P	F	R	I	K	M	V	E	R	I	R	Q	T	T	R	E	D	R	I	A	A	L	E	E	A	G	H	N	L	F	L	L	R	A	E	D	V	Y	I
COPPD01431		-	-	-	-	M	R	M	P	E	P	Y	R	I	K	M	V	E	P	I	R	L	L	A	R	E	E	R	E	R	K	L	N	E	A	G	L	N	V	F	S	L	K	A	E	D	V	F	I
NATTJ01944		I	I	D	E	M	M	A	A	E	P	F	R	I	K	M	V	E	P	I	K	T	T	T	K	E	E	R	Q	R	K	I	K	E	A	G	Y	N	V	F	N	L	E	S	K	D	V	Y	I
CALS401456		Y	D	D	L	T	R	M	A	E	P	Y	K	I	K	M	V	E	P	L	K	I	T	T	R	E	E	R	I	R	L	I	K	E	A	G	Y	N	L	F	L	L	K	S	D	D	V	Y	I
THEOJ00597		P	D	D	L	T	K	M	A	E	P	Y	R	I	K	M	V	E	P	L	R	V	L	S	R	E	E	R	I	Q	K	I	K	E	A	G	Y	N	T	F	L	L	K	S	E	D	V	Y	I
NAEGR07687		A	S	D	F	E	T	V	P	E	P	Y	K	I	K	V	V	E	P	I	K	L	I	A	R	Q	E	R	E	V	A	I	K	E	A	G	L	N	Q	F	L	L	K	S	D	D	V	F	I
SYMTH00436		-	-	-	-	M	P	K	G	E	P	F	K	I	K	M	V	E	P	I	R	L	I	P	R	E	D	R	E	A	A	I	K	A	A	H	Y	N	P	F	L	L	R	S	S	D	V	Y	I
SYMTH00437		-	-	-	-	M	P	K	G	E	P	F	K	I	K	M	V	E	P	I	R	L	I	P	R	E	D	R	E	R	A	L	K	E	A	H	Y	N	P	F	F	L	R	S	S	D	V	Y	I
DESHD02394		-	-	-	M	V	R	K	A	E	P	Y	R	I	K	M	V	E	T	M	R	M	I	S	R	E	E	R	E	R	A	L	Q	E	A	G	Y	N	P	F	A	L	K	A	E	D	V	Y	I
DESHY01313		-	-	-	-	-	-	-	-	-	-	-	-	-	-	-	-	-	-	-	-	-	-	-	-	-	-	-	-	-	-	M	Q	E	A	G	Y	N	P	F	A	L	K	A	E	D	V	Y	I
DESAJ03686		-	-	-	-	M	R	K	A	E	P	F	R	I	K	M	V	E	P	I	R	M	I	S	R	E	E	R	I	Q	K	L	K	E	A	G	Y	N	P	F	L	L	K	S	E	D	V	Y	I
DESOD02312		-	-	-	M	T	R	K	A	E	P	F	R	I	K	M	V	E	P	I	R	M	I	S	R	E	E	R	I	E	K	L	K	E	A	G	Y	N	P	F	L	I	K	S	E	D	V	Y	I
CLONN01159		-	-	-	M	I	R	K	P	E	P	F	K	I	K	M	V	E	P	L	T	I	T	T	K	E	Q	R	I	K	A	L	K	N	A	G	Y	N	P	F	L	L	K	S	E	D	V	Y	I
TEPAE02460		-	-	M	Y	K	R	I	A	E	P	F	K	I	K	M	V	E	P	L	K	M	I	S	R	E	E	R	V	K	A	L	E	G	A	G	Y	N	P	F	L	L	N	S	D	D	V	Y	I
HALOH02054		-	M	K	K	Q	I	K	P	E	P	F	K	I	K	M	V	E	P	I	N	L	I	P	K	E	E	R	K	K	A	L	E	R	A	G	Y	N	L	F	A	L	K	S	N	E	V	Y	I
DEFTU01624		-	M	G	K	V	S	K	P	E	P	F	K	I	K	M	V	E	P	I	K	L	I	S	R	Q	E	R	E	E	A	L	K	R	A	G	Y	N	V	F	A	L	R	A	D	E	V	Y	I
PETMO00302		-	M	E	I	K	A	N	P	E	P	F	K	I	K	M	V	E	P	I	K	K	I	S	R	K	E	R	E	E	A	L	K	R	G	G	Y	N	L	F	A	L	K	S	E	E	V	Y	I
DESRM01931		M	T	K	V	Q	P	K	A	E	P	F	R	I	K	M	V	E	P	I	K	M	I	S	K	E	E	R	Q	S	A	L	E	R	A	G	Y	N	L	F	L	L	N	S	D	E	V	Y	I
CUTAK01053		-	-	-	M	K	Y	I	P	E	P	F	K	I	K	M	V	E	P	I	A	M	T	S	R	E	E	R	A	N	I	L	A	R	A	H	Y	N	M	F	G	L	P	A	E	S	V	Y	I
CUTAS01100		-	-	-	M	K	Y	I	P	E	P	F	K	I	K	M	V	E	P	I	A	M	T	S	R	E	E	R	A	N	I	L	A	R	A	H	Y	N	M	F	G	L	P	A	E	S	V	Y	I
BRAHW01877		-	-	-	-	-	-	-	-	-	-	-	-	-	-	M	V	E	P	I	R	M	I	S	R	E	E	R	E	Q	K	I	K	E	A	N	Y	N	V	F	A	L	K	A	E	D	V	Y	I
BRAIP02739		-	-	-	-	-	-	-	-	-	-	-	-	-	-	M	V	E	P	I	R	M	I	S	R	E	E	R	E	E	K	I	K	E	A	N	Y	N	V	F	A	L	K	A	E	D	V	Y	I
ALKMQ02761		-	-	M	I	K	Y	V	A	E	P	F	K	I	K	M	V	E	P	L	R	I	T	T	R	S	E	R	E	E	K	L	K	E	A	N	Y	N	L	F	G	I	E	S	D	D	V	Y	I
CLOTE01331		N	M	K	I	K	Y	V	A	E	P	F	R	I	K	M	V	E	P	I	K	M	L	T	R	E	E	R	E	L	K	I	A	E	A	K	Y	N	T	F	N	L	R	G	E	D	V	Y	I
SEDSS00130		-	M	A	I	T	Y	L	P	E	P	F	R	I	K	M	V	E	T	I	K	M	L	T	P	E	E	R	E	Q	R	I	A	E	A	K	Y	N	L	F	N	L	K	G	K	D	V	Y	I
CLOSW03668		-	M	A	V	K	Y	I	P	E	P	F	R	I	K	M	V	E	R	I	K	M	L	T	Q	E	E	R	I	E	K	I	K	E	A	K	Y	N	L	F	N	L	R	G	E	D	V	Y	I
TREDE00247		-	-	M	K	K	Y	V	P	E	P	F	R	I	K	M	V	E	P	I	K	M	T	T	R	E	D	R	I	K	Y	L	E	K	A	K	Y	N	M	F	N	L	R	G	E	D	V	Y	I
OPITP00374		F	S	G	E	E	I	P	L	E	L	H	K	V	R	V	V	Q	K	L	H	L	R	P	V	E	E	R	H	R	A	M	E	A	A	G	Y	N	T	F	L	L	H	T	R	D	L	F	L
AKKM801958		Y	N	G	E	Q	I	P	L	E	L	H	K	V	R	V	V	Q	K	L	H	L	V	P	V	E	R	R	L	E	A	A	R	E	A	G	F	N	T	F	Q	L	S	T	N	D	V	Y	L
PALPW01805		Y	S	G	E	N	I	P	L	E	L	H	K	V	R	I	V	Q	K	L	H	L	V	P	I	E	R	R	L	E	A	L	Y	E	G	G	F	N	T	F	R	L	S	T	K	D	V	F	L
HUNCD01668		F	Y	G	N	K	V	P	L	E	M	H	K	V	R	I	V	Q	K	L	N	L	V	P	I	E	R	R	L	E	A	I	N	E	A	G	N	N	T	F	L	L	K	N	S	D	I	F	L
DESDL00299		Y	S	G	E	N	I	P	L	E	M	H	K	V	R	I	V	Q	K	L	N	I	M	P	I	E	R	R	L	E	A	L	K	E	A	G	F	N	N	F	L	L	K	N	R	D	V	F	M
RHOPA03554		F	G	N	E	A	V	P	L	E	M	H	K	V	R	I	V	Q	K	L	N	L	P	P	V	E	R	R	L	E	K	I	T	E	A	G	N	N	T	F	L	L	K	N	D	D	V	F	L
RHOPT04013		F	G	N	E	A	V	P	L	E	M	H	K	V	R	I	V	Q	K	L	N	L	P	P	V	E	R	R	L	E	K	I	T	E	A	G	N	N	T	F	L	L	K	N	D	D	V	F	L
RHOPX01756		F	G	N	E	A	V	P	L	E	M	H	K	V	R	I	V	Q	K	L	S	L	P	P	V	E	R	R	L	E	K	I	T	E	A	G	N	N	T	F	L	L	K	N	D	D	V	F	L
RHOP502872		Y	G	N	E	P	V	P	L	E	M	H	K	V	R	I	V	Q	K	L	N	L	P	P	V	E	R	R	L	E	K	M	T	E	A	G	N	N	T	F	L	L	K	N	D	D	V	F	L
RHOPS03400		Y	G	N	E	T	V	P	L	E	M	H	K	V	R	I	V	Q	K	L	S	L	P	P	V	E	R	R	L	E	K	I	T	E	A	G	N	N	T	F	L	L	K	N	D	D	V	F	L
RHOP201961		Y	G	N	E	T	V	P	L	E	M	H	K	V	R	I	V	Q	K	L	S	L	P	P	V	E	R	R	L	E	K	I	T	E	A	G	N	N	T	F	L	L	K	N	D	D	V	F	L
RHOPB02745		Y	G	N	E	T	V	P	L	E	M	H	K	V	R	I	V	Q	K	L	S	L	P	P	I	E	R	R	L	E	K	I	T	E	A	G	N	N	T	F	L	L	K	N	A	E	V	F	L
AROAE00289		F	S	G	E	Q	V	P	L	E	M	H	K	V	R	I	V	Q	K	L	N	L	P	P	V	E	H	R	L	K	A	I	T	E	A	G	N	N	T	F	L	L	Q	N	K	D	V	F	M
THASP01713		F	G	E	E	S	I	P	L	E	M	H	K	V	R	I	V	Q	K	L	N	L	P	P	V	E	R	R	L	E	A	I	T	E	A	G	N	N	T	F	L	L	R	N	A	D	V	F	M
BLAVI00879		F	G	-	E	A	V	P	L	E	M	H	K	V	R	I	V	Q	K	L	N	L	L	P	I	D	Q	R	H	K	A	L	S	V	A	G	N	N	T	F	L	L	Q	N	A	D	V	F	L
RHOVT02504		H	S	G	E	T	I	P	L	E	M	H	K	V	R	I	V	Q	K	L	T	L	L	P	I	E	D	R	L	K	A	M	D	D	A	G	N	N	T	F	L	L	Q	N	C	D	V	F	M
RHOS503491		F	G	G	D	M	V	P	L	E	M	H	K	V	R	V	V	Q	K	L	T	L	A	P	I	E	E	R	L	R	A	I	A	E	A	G	N	N	T	F	L	L	Q	N	R	D	V	F	M
ELUMP00917		F	S	R	S	N	L	P	I	E	M	H	K	V	R	I	V	Q	K	L	N	L	I	P	I	E	E	R	K	E	K	L	A	Q	A	G	N	N	T	F	L	L	K	N	R	D	V	F	L
SYNAS00945		S	N	G	K	L	L	P	V	E	M	H	K	I	K	I	V	Q	Q	T	R	L	P	S	A	D	E	R	L	R	A	M	E	E	A	G	Y	N	T	F	L	L	R	T	R	D	V	F	L
THEC100288		-	-	-	-	-	-	-	-	-	-	-	-	-	-	-	-	-	-	-	-	-	-	-	M	E	E	R	L	L	A	I	R	E	A	G	F	N	T	F	L	L	K	A	D	D	V	F	L
CHLSY00606		Q	F	G	R	R	S	W	A	E	P	W	K	I	K	M	V	E	P	L	R	V	T	S	R	A	E	R	E	A	A	L	K	A	A	G	Y	N	T	F	L	L	R	S	E	D	V	Y	I
CHLAA00560		Q	F	G	R	R	S	W	A	E	P	W	K	I	K	M	V	E	P	L	R	V	T	S	R	A	E	R	E	A	A	L	K	A	A	G	Y	N	T	F	L	L	R	S	E	D	V	Y	I
CHLAD03322		Q	F	G	R	R	S	W	A	E	P	W	K	I	K	T	V	E	P	L	R	I	I	S	R	A	E	R	A	A	A	L	K	A	A	G	Y	N	T	F	L	L	R	S	E	D	V	Y	I
ROSCS00841		Q	F	G	R	R	S	W	A	E	P	W	K	I	K	M	V	E	P	L	R	V	T	T	R	E	E	R	E	R	A	L	A	E	A	G	Y	N	T	F	L	L	R	S	E	D	V	Y	I
ROSS100304		Q	F	G	R	R	S	W	A	E	P	W	K	I	K	M	V	E	P	L	R	V	I	S	R	E	E	R	E	R	A	L	A	E	A	G	Y	N	T	F	L	L	R	S	E	D	V	Y	I
OCEP501540		Q	F	G	R	R	S	W	A	E	P	W	K	I	K	M	V	E	P	I	K	T	M	S	P	E	E	R	Q	R	A	I	E	E	A	G	Y	N	T	F	L	L	R	S	E	D	V	Y	I
NOSP705132		P	R	R	R	R	S	W	A	E	P	Y	K	I	K	V	V	E	P	L	K	I	T	T	R	A	E	R	E	Q	A	I	A	Q	A	G	Y	N	T	F	L	L	R	S	E	D	V	Y	I
NOSS701970		P	R	R	R	R	S	W	A	E	P	Y	K	I	K	V	V	E	P	L	K	I	T	S	R	G	E	R	E	Q	A	I	A	E	A	G	Y	N	T	F	L	L	R	S	E	D	V	Y	I
CHAP602604		P	H	R	R	R	S	W	A	E	P	Y	K	I	K	V	V	E	P	L	K	I	T	T	R	A	E	R	E	R	A	I	A	E	A	G	Y	N	T	F	L	L	R	S	E	D	V	Y	I
MELRP01534		R	T	I	K	R	S	W	A	E	P	F	K	I	K	M	V	E	P	I	K	M	T	T	R	E	Y	R	E	K	C	A	K	E	A	G	Y	N	T	F	L	L	K	S	E	D	V	Y	I
HALPG01856		-	-	-	M	K	Y	P	A	E	P	F	K	I	K	T	V	E	T	I	E	M	T	S	R	E	E	R	E	D	I	V	K	E	A	G	Y	N	T	F	L	L	P	S	K	N	V	Y	I
NATTJ01740		-	M	S	R	E	F	Q	A	E	P	F	R	I	K	T	V	E	P	I	K	M	T	T	K	E	E	R	E	E	A	I	Q	K	A	G	F	N	T	F	L	L	D	S	K	D	V	Y	I
CLOSW00249		M	D	M	M	K	F	A	P	E	P	F	K	I	K	M	V	E	P	M	G	N	L	N	K	E	E	R	K	D	A	I	R	T	A	G	Y	N	T	F	L	L	K	S	E	E	C	F	I
FUSNN00455		M	R	F	E	D	Y	P	A	E	P	F	R	I	K	S	V	E	T	V	K	M	I	D	K	A	A	R	E	E	V	I	K	K	A	G	Y	N	T	F	L	I	N	S	E	D	V	Y	I
TREDE01105		M	D	I	K	N	Y	P	A	E	P	F	R	I	K	V	V	E	T	V	K	M	I	D	K	D	Q	R	A	K	V	A	K	E	A	G	Y	N	T	F	L	I	N	S	E	D	V	Y	I
PORCN00318		M	D	L	N	M	F	P	A	E	P	Y	R	I	K	S	V	E	T	V	K	M	N	T	R	E	E	R	E	R	V	V	K	E	A	G	Y	N	T	F	L	I	N	S	E	D	V	Y	I
POREA00004		I	D	F	S	K	Y	P	A	E	P	F	R	I	K	S	V	E	P	V	A	M	I	D	R	E	E	R	L	R	V	V	K	E	A	G	Y	N	T	F	L	I	N	S	K	D	V	Y	I
INTC700141		-	-	-	M	P	A	I	A	E	P	Y	R	I	K	M	V	E	P	I	T	M	T	T	R	E	Q	R	E	A	A	I	R	A	A	G	Y	N	T	F	L	L	R	S	D	D	V	Y	I
SYMTH02821		-	-	M	Q	R	P	W	A	E	P	Y	K	I	K	A	V	E	P	I	R	M	T	T	R	E	Y	R	E	Q	A	I	R	E	A	G	Y	N	T	F	L	L	R	S	E	D	V	Y	I
STRA900712		T	A	D	A	R	H	P	A	E	P	W	R	V	K	S	I	E	F	I	R	L	T	S	V	E	E	R	R	A	A	L	S	A	A	G	Y	N	V	G	L	L	P	A	E	L	V	Y	I
BACSE00547		-	-	M	E	L	P	F	A	E	S	W	K	I	K	M	V	E	P	I	R	K	S	T	R	Q	E	R	E	Q	W	L	K	E	A	H	Y	N	V	F	Q	L	K	S	E	Q	V	Y	I
BACTN01485		-	-	M	E	L	P	F	A	E	S	W	K	I	K	M	V	E	P	I	R	K	S	T	R	E	E	R	E	Q	W	I	K	E	A	H	Y	N	V	F	Q	L	K	S	E	Q	V	Y	I
TRIVA21439		-	-	M	E	L	P	F	A	E	S	W	K	I	K	M	V	E	P	I	H	K	S	T	R	E	Q	R	E	Q	W	L	K	E	A	H	Y	N	V	F	Q	L	T	A	D	K	V	Y	I
PREI701190		-	-	M	E	I	P	F	A	E	S	W	K	I	K	M	I	E	P	I	K	K	S	T	R	E	E	R	E	Q	W	L	K	E	A	H	Y	N	V	F	Q	L	K	A	E	Q	V	Y	I
PORG300836		-	-	M	E	L	P	F	S	E	S	Y	R	I	K	M	V	E	S	I	R	K	S	T	R	E	E	R	E	Q	W	I	K	E	A	H	Y	N	L	F	L	L	K	S	D	Y	V	F	I
PORGI01164		-	-	M	E	L	P	F	S	E	S	Y	R	I	K	M	V	E	S	I	R	K	S	T	R	E	E	R	E	Q	W	I	K	E	A	H	Y	N	L	F	L	L	K	S	D	Y	V	F	I
ODOSD01715		-	-	M	E	L	P	F	S	E	S	F	R	I	K	M	V	E	T	I	R	K	S	T	R	E	E	R	E	Q	W	I	K	E	A	K	Y	N	L	F	N	L	K	S	D	Q	V	F	I
POREA01632		-	-	M	E	I	P	F	S	E	N	Y	R	I	K	M	V	E	Q	L	R	K	S	T	R	Q	E	R	E	T	W	I	R	E	A	K	Y	N	L	F	N	L	H	S	E	Q	V	F	I
PORCN00071		-	-	M	K	L	P	Y	A	E	P	Y	K	I	K	M	V	E	P	I	R	V	S	T	R	E	D	R	E	Q	W	I	R	D	A	K	Y	N	L	F	M	L	K	S	D	Q	V	F	I
PORAD00332		-	-	M	E	I	P	F	S	E	A	Y	R	I	K	M	V	E	P	I	H	K	S	T	R	E	Q	R	E	Q	W	I	K	Q	A	H	Y	N	L	F	S	L	K	S	S	Q	V	F	I
ALIFI00805		-	-	M	T	L	P	Y	A	E	P	Y	K	I	K	M	T	E	A	I	R	T	S	T	R	A	E	R	E	T	W	I	R	E	A	S	Y	N	L	F	K	L	R	S	D	Q	V	T	I
DICPU07006		-	-	-	-	-	-	-	-	-	-	-	-	-	-	M	V	E	E	I	K	R	S	T	R	K	E	R	E	E	W	I	K	D	A	N	Y	N	L	F	K	L	A	S	D	Q	V	Y	I
WEEVC01069		-	-	M	K	L	P	F	I	E	P	Y	R	I	K	T	I	E	E	I	N	F	S	T	R	E	E	R	E	K	W	I	E	D	A	E	Y	N	L	F	N	L	Q	S	N	Q	V	I	I
FLAB302401		S	F	M	K	L	P	Y	A	E	P	Y	R	I	K	M	V	E	E	I	H	Q	S	T	A	E	E	R	E	Q	W	L	K	D	A	N	Y	N	L	F	N	L	K	S	S	Q	V	Y	I
PENCH07380		-	M	S	D	L	P	I	P	Q	V	W	R	T	K	M	V	E	R	V	H	Y	S	T	K	E	Q	R	E	K	W	I	Q	A	A	D	Y	N	L	F	N	L	R	S	D	Q	I	F	I
PENRW04457		-	M	S	D	L	P	I	P	Q	V	W	R	T	K	M	V	E	R	V	H	Y	S	T	K	E	Q	R	E	K	W	I	Q	A	A	D	Y	N	L	F	N	L	R	S	D	Q	I	F	I
ASPAC08549		-	M	P	N	T	A	T	P	E	A	W	R	T	K	T	I	E	W	I	R	S	S	T	P	E	Q	R	K	Q	W	I	E	Q	A	G	F	N	L	F	A	L	T	S	D	Q	V	F	I
HYPVG05495		M	P	L	D	C	S	Q	P	E	G	Y	K	A	K	M	I	E	Q	L	R	P	S	T	R	E	E	R	E	K	W	I	Q	Q	A	D	Y	N	L	F	N	L	H	G	D	Q	V	Y	I
TRIHA11262		-	-	-	-	-	-	-	-	-	-	-	-	-	-	M	I	E	R	L	R	L	S	T	R	E	E	R	E	K	W	I	Q	Q	A	D	Y	N	L	F	N	L	H	S	D	Q	V	Y	I
TRIHA10404		M	P	S	N	G	A	Q	P	E	G	Y	K	A	K	M	I	E	Q	L	R	S	S	T	R	E	Q	R	E	K	W	I	Q	Q	A	D	F	N	L	F	N	L	R	S	E	Q	V	Y	I
NECHA13358		M	S	Q	N	E	L	P	P	A	I	W	R	A	K	V	V	E	R	I	R	R	S	T	R	K	Q	R	E	D	W	I	R	E	A	G	Y	N	L	F	G	L	E	S	D	Q	V	F	I
AMINO ACID OCCURRENCES PER POSITION
	POS	1	2	3	4	5	6	7	8	9	10	11	12	13	14	15	16	17	18	19	20	21	22	23	24	25	26	27	28	29	30	31	32	33	34	35	36	37	38	39	40	41	42	43	44	45	46	47	48
	WT	M	E	N	F	K	H	L	P	E	P	F	R	I	R	V	I	E	P	V	K	R	T	T	R	A	Y	R	E	E	A	I	I	K	S	G	M	N	P	F	L	L	D	S	E	D	V	F	I
	A	1	3	2	2	5	4	2	36	2	8	0	0	9	1	2	2	0	3	0	4	0	2	5	5	71	2	0	8	17	129	4	29	23	157	0	0	0	5	0	8	0	8	50	4	1	0	2	0
	G	0	11	16	0	1	0	0	2	0	3	0	0	0	0	0	0	0	0	0	2	0	0	0	0	2	0	0	0	0	1	0	0	1	4	167	0	0	0	1	8	0	0	5	0	0	0	0	0
	L	0	1	3	3	13	4	73	17	0	3	0	0	0	0	0	0	0	0	43	0	50	12	0	3	0	0	0	20	3	14	77	17	0	0	0	5	0	46	0	137	206	0	0	0	1	1	17	17
	V	0	0	4	3	2	12	5	2	6	2	0	0	21	0	89	129	0	0	79	1	7	3	0	12	0	0	0	1	3	6	3	2	1	1	0	0	0	24	0	0	1	0	0	0	0	201	0	11
	I	3	2	2	5	5	9	37	26	0	1	0	0	167	0	16	80	0	0	87	0	13	21	0	8	0	0	0	9	0	5	123	50	0	0	0	0	0	1	0	0	11	0	0	1	0	15	8	185
	S	5	8	5	4	2	13	1	6	0	14	0	1	7	0	23	0	1	6	0	8	3	21	40	0	7	0	0	0	2	0	0	4	2	54	3	0	0	0	0	3	0	4	143	5	3	0	1	0
	T	2	2	0	1	13	26	1	0	0	0	0	3	5	2	9	2	2	7	3	7	3	127	138	0	0	1	0	4	6	0	0	11	3	1	0	0	0	40	0	0	0	3	4	0	0	0	6	0
	C	0	0	0	0	1	1	0	0	0	0	0	0	0	0	0	0	0	0	0	0	0	0	1	0	0	0	0	0	0	2	0	0	0	0	0	0	0	0	0	0	0	0	0	1	0	1	0	0
	M	80	17	21	29	8	2	4	17	0	16	0	0	0	0	75	1	0	0	3	0	35	2	0	2	0	0	0	0	0	2	9	0	0	0	0	71	0	5	0	2	0	0	0	0	1	0	1	5
	W	0	0	0	0	0	0	11	0	0	0	15	0	0	0	0	0	0	1	0	0	1	0	0	0	0	0	1	0	0	21	0	0	0	0	0	3	0	0	0	0	0	0	0	0	0	0	0	0
	F	10	10	3	75	1	5	10	3	1	0	133	0	0	0	0	1	0	1	0	0	7	0	0	2	0	0	0	0	0	0	0	0	0	0	1	12	0	0	217	1	0	0	0	0	0	0	116	0
	Y	8	1	0	2	0	11	3	0	0	0	40	0	0	0	0	0	1	0	0	0	2	0	0	0	0	68	0	0	0	4	1	1	0	0	0	106	0	0	0	0	0	0	0	0	2	0	67	0
	D	2	12	6	4	3	0	0	0	0	0	0	0	0	0	0	0	3	0	0	0	2	0	5	0	7	13	0	4	5	0	0	2	12	0	6	0	0	0	0	2	0	82	0	54	172	0	0	0
	E	0	62	3	27	4	0	0	0	190	0	0	0	0	0	0	0	187	4	0	6	0	0	0	1	116	84	0	145	86	1	0	27	75	0	1	0	0	0	0	2	0	5	0	131	9	0	0	0
	P	6	4	4	5	3	20	28	100	2	161	0	0	0	0	0	0	0	157	0	5	1	25	24	9	2	0	0	0	0	0	0	0	0	0	0	0	0	94	0	0	0	11	0	0	0	0	0	0
	R	2	3	4	11	23	14	3	0	5	0	0	135	0	91	0	0	1	14	0	60	74	1	0	160	0	19	215	6	36	5	0	19	13	0	1	0	0	0	0	6	0	37	1	9	0	0	0	0
	K	0	0	6	9	97	2	9	0	1	0	0	70	0	112	0	0	1	18	0	96	10	0	0	13	4	0	0	7	23	19	0	41	70	0	10	0	0	0	0	6	0	42	0	8	2	0	0	0
	Q	6	1	3	2	5	0	7	0	2	0	0	0	0	1	0	0	19	4	0	4	5	0	0	1	6	22	0	7	31	0	0	12	11	0	1	0	0	2	0	9	0	7	0	1	19	0	0	0
	N	1	5	77	5	6	0	1	0	0	1	0	0	0	0	0	0	0	0	0	11	1	1	2	0	0	0	0	2	4	4	0	2	6	0	5	16	218	1	0	33	0	8	15	4	2	0	0	0
	H	1	1	2	0	0	72	0	0	0	0	21	0	0	2	0	0	0	0	0	11	1	0	0	0	1	7	0	3	0	3	0	0	0	0	22	5	0	0	0	1	0	11	0	0	6	0	0	0
	-	91	75	57	31	26	23	23	9	9	9	9	9	9	9	4	3	3	3	3	3	3	3	3	2	2	2	2	2	2	2	1	1	1	1	1	0	0	0	0	0	0	0	0	0	0	0	0	0
[truncated: 423 more columns]

## Sheet: FoldX results per mutation
Mutation	ΔΔG (kcal/mol)	SD (kcal/mol)	Original aa	Mutant aa	Position
KA5A	0.245845	0.0222313	K	A	5
KA5C	0.272043	0.0199842	K	C	5
KA5D	0.415084	0.0262628	K	D	5
KA5E	0.273786	0.0336698	K	E	5
KA5F	-0.231311	0.0270554	K	F	5
KA5G	0.144699	0.0255137	K	G	5
KA5H	0.431353	0.0473421	K	H	5
KA5I	0.561373	0.00982244	K	I	5
KA5K	-0.0561026	0.0399032	K	K	5
KA5L	0.0339558	0.0215541	K	L	5
KA5M	-0.312198	0.013882	K	M	5
KA5N	0.426312	0.0473072	K	N	5
KA5P	0.599125	0.0541265	K	P	5
KA5Q	0.309611	0.0229335	K	Q	5
KA5R	0.0884414	0.0238622	K	R	5
KA5S	0.333264	0.0329318	K	S	5
KA5T	0.380246	0.0217554	K	T	5
KA5V	0.54474	0.0173244	K	V	5
KA5W	-0.173479	0.00357057	K	W	5
KA5Y	-0.148097	0.0332517	K	Y	5
HA6A	2.59912	0.023646	H	A	6
HA6C	2.06694	0.0464312	H	C	6
HA6D	3.99344	0.0359621	H	D	6
HA6E	3.03602	0.0774208	H	E	6
HA6F	1.3903	0.0592311	H	F	6
HA6G	3.48754	0.0281075	H	G	6
HA6H	-0.0626918	0.0253925	H	H	6
HA6I	1.12131	0.109122	H	I	6
HA6K	3.38007	0.233438	H	K	6
HA6L	1.04219	0.0176397	H	L	6
HA6M	0.336842	0.433841	H	M	6
HA6N	1.89999	0.20522	H	N	6
HA6P	2.15955	0.0416636	H	P	6
HA6Q	3.34085	0.142826	H	Q	6
HA6R	3.89472	0.344278	H	R	6
HA6S	3.56682	0.0213673	H	S	6
HA6T	3.51065	0.159146	H	T	6
HA6V	2.57283	0.473752	H	V	6
HA6W	3.76359	0.514295	H	W	6
HA6Y	2.51416	0.268108	H	Y	6
LA7A	1.13642	0.0617179	L	A	7
LA7C	1.41001	0.0150114	L	C	7
LA7D	1.54517	0.00845139	L	D	7
LA7E	1.08455	0.00917218	L	E	7
LA7F	0.531727	0.0954089	L	F	7
LA7G	2.00723	0.0106652	L	G	7
LA7H	1.68409	0.00279053	L	H	7
LA7I	0.433219	0.0111399	L	I	7
LA7K	0.760337	0.00454848	L	K	7
LA7L	-0.00502515	0.0152425	L	L	7
LA7M	-0.218085	0.0459418	L	M	7
LA7N	1.66271	0.0724021	L	N	7
LA7P	-1.52856	0.0315772	L	P	7
LA7Q	1.23651	0.0449866	L	Q	7
LA7R	0.988022	0.227438	L	R	7
LA7S	1.53024	0.0277346	L	S	7
LA7T	2.39099	0.0478198	L	T	7
LA7V	1.54096	0.314088	L	V	7
LA7W	0.312338	0.0415457	L	W	7
LA7Y	0.618977	0.0341879	L	Y	7
PA8A	1.12715	0.010778	P	A	8
PA8C	0.846317	0.0236724	P	C	8
PA8D	1.31363	0.00639436	P	D	8
PA8E	0.820092	0.0428236	P	E	8
PA8F	0.486974	0.260761	P	F	8
PA8G	0.689174	0.0160658	P	G	8
PA8H	0.861343	0.0148283	P	H	8
PA8I	0.707201	0.0531755	P	I	8
PA8K	0.776642	0.0875724	P	K	8
PA8L	1.00672	0.145428	P	L	8
PA8M	0.604289	0.112953	P	M	8
PA8N	0.925842	0.011475	P	N	8
PA8P	-0.000270428	0.00019957	P	P	8
PA8Q	0.415971	0.0346846	P	Q	8
PA8R	0.821208	0.028368	P	R	8
PA8S	1.14767	0.00823296	P	S	8
PA8T	0.992028	0.00217231	P	T	8
PA8V	1.02105	0.0266706	P	V	8
PA8W	0.665252	0.013949	P	W	8
PA8Y	0.677766	0.00374441	P	Y	8
EA9A	2.45978	0.00283778	E	A	9
EA9C	2.26991	0.00133491	E	C	9
EA9D	2.82604	0.553625	E	D	9
EA9E	-1.02697e-11	9.11072e-13	E	E	9
EA9F	2.44049	0.736	E	F	9
EA9G	3.52956	0.0429598	E	G	9
EA9H	2.96126	0.424197	E	H	9
EA9I	1.23243	0.190993	E	I	9
EA9K	1.68709	0.0282141	E	K	9
EA9L	1.53063	0.317798	E	L	9
EA9M	0.577745	0.075556	E	M	9
EA9N	2.83393	0.361175	E	N	9
EA9P	0.261931	0.00456736	E	P	9
EA9Q	1.93387	0.0774438	E	Q	9
EA9R	2.1008	0.0429782	E	R	9
EA9S	3.57264	0.0293401	E	S	9
EA9T	2.93779	0.00103529	E	T	9
EA9V	1.68554	0.0295417	E	V	9
EA9W	3.14993	0.461624	E	W	9
EA9Y	2.97161	0.601521	E	Y	9
PA10A	2.85608	0.00313273	P	A	10
PA10C	2.25099	0.00795024	P	C	10
PA10D	4.25586	0.0346802	P	D	10
PA10E	4.1326	0.0958413	P	E	10
PA10F	2.03162	0.0842371	P	F	10
PA10G	3.30342	0.0198625	P	G	10
PA10H	3.92025	0.0214454	P	H	10
PA10I	5.04404	0.364418	P	I	10
PA10K	3.05804	0.0916547	P	K	10
PA10L	2.47341	0.0547055	P	L	10
PA10M	1.80794	0.0418158	P	M	10
PA10N	3.56348	0.046865	P	N	10
PA10P	-0.000800954	0.00151256	P	P	10
PA10Q	2.94466	0.0194535	P	Q	10
PA10R	2.95286	0.0157776	P	R	10
PA10S	3.40866	0.0186802	P	S	10
PA10T	3.89348	0.24661	P	T	10
PA10V	3.32262	0.0313235	P	V	10
PA10W	4.24737	0.0208534	P	W	10
PA10Y	2.56638	0.0277644	P	Y	10
FA11A	3.47328	0.0346276	F	A	11
FA11C	3.16335	0.0306721	F	C	11
FA11D	3.80856	0.0848475	F	D	11
FA11E	3.74868	0.0481472	F	E	11
FA11F	-0.0154249	0.00710961	F	F	11
FA11G	2.85064	0.0109775	F	G	11
FA11H	2.81733	0.0451827	F	H	11
FA11I	5.07809	0.00960831	F	I	11
FA11K	2.77362	0.0895198	F	K	11
FA11L	2.13	0.0476563	F	L	11
FA11M	0.80709	0.0633605	F	M	11
FA11N	3.49331	0.0391352	F	N	11
FA11P	9.38859	0.175913	F	P	11
FA11Q	3.17603	0.00971944	F	Q	11
FA11R	2.94442	0.0293578	F	R	11
FA11S	3.60375	0.0412462	F	S	11
FA11T	3.829	0.0319815	F	T	11
FA11V	4.15827	0.036173	F	V	11
FA11W	1.78165	0.165438	F	W	11
FA11Y	1.0731	0.0689065	F	Y	11
RA12A	-0.0197232	0.0259601	R	A	12
RA12C	-0.112462	8.40689e-05	R	C	12
RA12D	-0.0718951	0.000655651	R	D	12
RA12E	-0.379836	0.136221	R	E	12
RA12F	-0.0122509	0.0253117	R	F	12
RA12G	0.165881	0.0199989	R	G	12
RA12H	0.244645	0.000482487	R	H	12
RA12I	-0.571413	0.0921572	R	I	12
RA12K	-0.16001	0.0744624	R	K	12
RA12L	-0.209024	0.0108992	R	L	12
RA12M	-0.241925	0.0509095	R	M	12
RA12N	0.0107457	0.00906019	R	N	12
RA12P	0.0578894	0.00118744	R	P	12
RA12Q	-0.334136	0.0641959	R	Q	12
RA12R	-0.00890021	0.00904773	R	R	12
RA12S	0.107496	0.0120558	R	S	12
RA12T	-0.270963	5.23225e-05	R	T	12
RA12V	-0.331129	0.0618931	R	V	12
RA12W	0.0354756	0.00358061	R	W	12
RA12Y	-0.0148693	0.0272491	R	Y	12
IA13A	0.419794	0.00157106	I	A	13
IA13C	0.451211	0.00154759	I	C	13
IA13D	0.240783	0.00530517	I	D	13
IA13E	0.0781185	0.0156214	I	E	13
IA13F	-0.685222	0.0167088	I	F	13
IA13G	0.443666	0.00146051	I	G	13
IA13H	0.173024	0.00732694	I	H	13
IA13I	-0.0025129	0.00355376	I	I	13
IA13K	-0.0615157	0.0661987	I	K	13
IA13L	-0.0378607	0.003169	I	L	13
IA13M	-0.341976	0.0388737	I	M	13
IA13N	0.409458	0.00417062	I	N	13
IA13P	-0.476711	0.0263029	I	P	13
IA13Q	0.203171	0.0190457	I	Q	13
IA13R	-0.312056	0.351655	I	R	13
IA13S	0.506803	0.00435964	I	S	13
IA13T	0.462662	0.0216226	I	T	13
IA13V	0.409914	0.013605	I	V	13
IA13W	-0.930591	0.0166497	I	W	13
IA13Y	-0.225319	0.0135271	I	Y	13
RA14A	1.53915	0.0418376	R	A	14
RA14C	0.186253	0.0213055	R	C	14
RA14D	-0.0887103	0.0154146	R	D	14
RA14E	-0.201805	0.00755718	R	E	14
RA14F	-0.224873	0.232029	R	F	14
RA14G	0.0973433	0.0116302	R	G	14
RA14H	0.231409	0.0202374	R	H	14
RA14I	-0.466406	0.0513057	R	I	14
RA14K	-0.41298	0.0367709	R	K	14
RA14L	-0.379735	0.084265	R	L	14
RA14M	-1.19232	0.0178909	R	M	14
RA14N	-0.0748029	0.0269384	R	N	14
RA14P	0.942661	0.092433	R	P	14
RA14Q	1.41518	0.0412191	R	Q	14
RA14R	-0.00070059	1.67122e-07	R	R	14
RA14S	0.0900115	0.00449863	R	S	14
RA14T	0.0365134	0.0349945	R	T	14
RA14V	-0.0841668	0.0436835	R	V	14
RA14W	-0.0930478	0.0184034	R	W	14
RA14Y	0.0441908	0.0261048	R	Y	14
VA15A	0.144477	0.0035329	V	A	15
VA15C	0.192814	0.00229793	V	C	15
VA15D	0.236653	0.00349754	V	D	15
VA15E	0.0269612	0.00223826	V	E	15
VA15F	-0.665899	0.0136454	V	F	15
VA15G	0.185437	0.000388917	V	G	15
VA15H	0.2041	0.00638992	V	H	15
VA15I	-0.0545901	0.000659621	V	I	15
VA15K	-0.167458	0.054876	V	K	15
VA15L	-0.0644448	0.038282	V	L	15
VA15M	-0.412599	0.0278417	V	M	15
VA15N	0.363798	0.00239888	V	N	15
VA15P	2.37996	0.00111517	V	P	15
VA15Q	-0.0197603	0.00641819	V	Q	15
VA15R	-0.289249	0.195998	V	R	15
VA15S	0.0472312	0.000119671	V	S	15
VA15T	-0.0930129	0.00132849	V	T	15
VA15V	-0.00122645	0.00101304	V	V	15
VA15W	-0.812187	0.109632	V	W	15
VA15Y	-0.449773	0.109646	V	Y	15
IA16A	0.499838	0.00909835	I	A	16
IA16C	0.351095	0.0126027	I	C	16
IA16D	0.548596	0.236797	I	D	16
IA16E	0.133919	0.00810752	I	E	16
IA16F	-0.913774	0.105889	I	F	16
IA16G	0.692181	0.00641664	I	G	16
IA16H	0.443758	0.0169822	I	H	16
IA16I	0.000153904	0.000217653	I	I	16
IA16K	-0.107478	0.0226551	I	K	16
IA16L	-0.0808268	0.00886646	I	L	16
IA16M	-0.127734	0.0532283	I	M	16
IA16N	0.55853	0.0154389	I	N	16
IA16P	0.794647	0.00656995	I	P	16
IA16Q	-0.0569752	0.135397	I	Q	16
IA16R	-0.0555491	0.0103232	I	R	16
IA16S	0.547298	0.00824965	I	S	16
IA16T	0.345604	0.00845121	I	T	16
IA16V	0.373322	0.00477432	I	V	16
IA16W	-0.289927	0.0642982	I	W	16
IA16Y	-0.22198	0.043429	I	Y	16
EA17A	0.539488	3.86461e-13	E	A	17
EA17C	0.2623	0.0115836	E	C	17
EA17D	0.157922	0.00312288	E	D	17
EA17E	-0.00062229	2.71952e-12	E	E	17
EA17F	-0.506468	0.0213057	E	F	17
EA17G	0.628001	8.09229e-13	E	G	17
EA17H	0.276254	0.0310693	E	H	17
EA17I	0.0687347	0.00113629	E	I	17
EA17K	0.0277145	0.065896	E	K	17
EA17L	-0.0541007	0.00419811	E	L	17
EA17M	-0.0357319	0.00991022	E	M	17
EA17N	0.121874	0.001441	E	N	17
EA17P	1.99699	0.0211884	E	P	17
EA17Q	0.0675525	0.0106776	E	Q	17
EA17R	0.0641532	0.0322151	E	R	17
EA17S	0.486748	5.75385e-06	E	S	17
EA17T	0.166388	0.0195712	E	T	17
EA17V	0.228007	0.0015194	E	V	17
EA17W	0.232401	0.00643723	E	W	17
EA17Y	-0.342148	0.0300846	E	Y	17
PA18A	0.749172	0.00848017	P	A	18
PA18C	1.01737	0.00950797	P	C	18
PA18D	0.816827	0.000307088	P	D	18
PA18E	0.669044	0.00791985	P	E	18
PA18F	0.397863	0.00351231	P	F	18
PA18G	1.03624	0.00777295	P	G	18
PA18H	0.8559	0.00539986	P	H	18
PA18I	0.947723	0.00098076	P	I	18
PA18K	0.645868	0.00842211	P	K	18
PA18L	0.727192	0.000184866	P	L	18
PA18M	0.673105	0.019592	P	M	18
PA18N	0.990852	0.00746285	P	N	18
PA18P	0.000555441	0.000785513	P	P	18
PA18Q	0.774681	0.0208134	P	Q	18
PA18R	0.642572	0.00399828	P	R	18
PA18S	0.932864	9.55283e-07	P	S	18
PA18T	0.885186	2.77922e-05	P	T	18
PA18V	0.906793	0.00192355	P	V	18
PA18W	0.696283	0.0189066	P	W	18
PA18Y	0.441237	0.000147695	P	Y	18
VA19A	0.497798	1.19581e-05	V	A	19
VA19C	0.166315	0.000137801	V	C	19
VA19D	0.945115	0.00208771	V	D	19
VA19E	0.876016	0.0606854	V	E	19
VA19F	-0.0315035	0.022997	V	F	19
VA19G	0.987788	7.07061e-05	V	G	19
VA19H	0.391402	0.0301186	V	H	19
VA19I	-0.607018	0.0952492	V	I	19
VA19K	0.103803	0.401538	V	K	19
VA19L	-0.192381	0.051654	V	L	19
VA19M	-0.438731	0.144436	V	M	19
VA19N	0.244714	0.00182136	V	N	19
VA19P	1.90668	0.0192148	V	P	19
VA19Q	0.209174	0.0274591	V	Q	19
VA19R	-0.602936	0.147013	V	R	19
VA19S	0.407228	0.000212623	V	S	19
VA19T	-0.0894453	0.000178812	V	T	19
VA19V	2.18268e-05	8.38538e-05	V	V	19
VA19W	0.352446	0.0323363	V	W	19
VA19Y	0.224047	0.00361548	V	Y	19
KA20A	0.263528	0.00604467	K	A	20
KA20C	0.163914	0.0277211	K	C	20
KA20D	-0.137679	0.0380066	K	D	20
KA20E	-0.0928326	0.0743845	K	E	20
KA20F	0.323318	0.0485889	K	F	20
KA20G	0.684657	0.065005	K	G	20
KA20H	0.649214	0.0740463	K	H	20
KA20I	0.0690737	0.0681724	K	I	20
KA20K	-0.000818361	0.0209022	K	K	20
KA20L	-0.0779266	0.229477	K	L	20
KA20M	-0.272053	0.00528565	K	M	20
KA20N	0.351177	0.011806	K	N	20
KA20P	-0.622737	0.0748517	K	P	20
KA20Q	0.0706175	0.15404	K	Q	20
KA20R	0.0802086	0.0659792	K	R	20
KA20S	0.578745	0.0183696	K	S	20
KA20T	0.420451	0.0187388	K	T	20
KA20V	0.401091	0.0131773	K	V	20
KA20W	-0.111533	0.119217	K	W	20
KA20Y	0.46267	0.0193223	K	Y	20
RA21A	0.537002	0.0328605	R	A	21
RA21C	0.283847	0.070965	R	C	21
RA21D	-0.148813	0.0697422	R	D	21
RA21E	-0.0796774	0.0453764	R	E	21
RA21F	-0.634202	0.0663082	R	F	21
RA21G	0.670896	0.0775901	R	G	21
RA21H	0.213858	0.0943683	R	H	21
RA21I	-0.232343	0.0139155	R	I	21
RA21K	-0.0394564	0.0458417	R	K	21
RA21L	-0.352926	0.0482191	R	L	21
RA21M	-0.597338	0.00155644	R	M	21
RA21N	0.231003	0.09687	R	N	21
RA21P	0.369873	0.0480077	R	P	21
RA21Q	-0.272313	0.0949834	R	Q	21
RA21R	0.0528401	0.0829686	R	R	21
RA21S	0.458141	7.76834e-06	R	S	21
RA21T	0.348262	0.0244737	R	T	21
RA21V	0.263007	0.0115085	R	V	21
RA21W	-1.0198	0.108612	R	W	21
RA21Y	-0.597709	0.0562461	R	Y	21
TA22A	0.661418	0.112775	T	A	22
TA22C	0.252667	0.0731875	T	C	22
TA22D	1.96423	0.285802	T	D	22
TA22E	1.62513	0.402839	T	E	22
TA22F	-0.295875	0.107213	T	F	22
TA22G	1.41136	0.0304672	T	G	22
TA22H	-0.223215	0.0497898	T	H	22
TA22I	1.36139	0.325762	T	I	22
TA22K	-0.0459464	0.196871	T	K	22
TA22L	-1.64155	0.22309	T	L	22
TA22M	-1.09385	0.160824	T	M	22
TA22N	0.467143	0.471965	T	N	22
TA22P	-0.674877	0.11808	T	P	22
TA22Q	0.929492	0.299591	T	Q	22
TA22R	0.411999	0.322695	T	R	22
TA22S	0.58798	0.0408042	T	S	22
TA22T	-0.000398826	0.000356198	T	T	22
TA22V	0.103081	0.374321	T	V	22
TA22W	-1.02812	0.071149	T	W	22
TA22Y	-0.202037	0.199774	T	Y	22
TA23A	0.633255	1.60777e-13	T	A	23
TA23C	0.617416	0.0012067	T	C	23
TA23D	-2.94503	0.0267369	T	D	23
TA23E	-1.09962	0.248872	T	E	23
TA23F	0.557984	0.127385	T	F	23
TA23G	0.205694	1.91808e-10	T	G	23
TA23H	0.358782	0.0023499	T	H	23
TA23I	0.870866	0.000870582	T	I	23
TA23K	0.571689	0.0335821	T	K	23
TA23L	0.296091	0.0183659	T	L	23
TA23M	0.226713	0.0704914	T	M	23
TA23N	-0.318858	0.000411272	T	N	23
TA23P	-0.545687	0.0110739	T	P	23
TA23Q	0.258257	0.0399318	T	Q	23
TA23R	1.16863	0.00548679	T	R	23
TA23S	-0.604885	0.000584499	T	S	23
TA23T	0.00150755	0.00102036	T	T	23
TA23V	0.998272	0.000155918	T	V	23
TA23W	0.68147	0.0694885	T	W	23
TA23Y	0.639185	0.0194898	T	Y	23
RA24A	0.110562	0.149156	R	A	24
RA24C	0.674394	0.164998	R	C	24
RA24D	-0.282697	0.198383	R	D	24
RA24E	-0.999897	0.0886725	R	E	24
RA24F	-0.935997	0.0858561	R	F	24
RA24G	0.501776	0.1076	R	G	24
RA24H	0.622034	0.164185	R	H	24
RA24I	-0.660746	0.0752651	R	I	24
RA24K	-0.125199	0.169029	R	K	24
RA24L	-0.594253	0.0411083	R	L	24
RA24M	-0.86407	0.198229	R	M	24
RA24N	0.547223	0.0526407	R	N	24
RA24P	-1.63004	0.196702	R	P	24
RA24Q	-0.0161213	0.14446	R	Q	24
RA24R	-0.0362708	0.0917229	R	R	24
RA24S	0.212964	0.184129	R	S	24
RA24T	0.198561	0.16879	R	T	24
RA24V	0.323132	0.122399	R	V	24
RA24W	-0.213699	0.126226	R	W	24
RA24Y	-1.03626	0.228324	R	Y	24
AA25A	0	0	A	A	25
AA25C	0.787193	0.000149795	A	C	25
AA25D	-0.920432	0.0174875	A	D	25
AA25E	-1.30099	0.00413497	A	E	25
AA25F	0.335719	0.0743833	A	F	25
AA25G	0.700774	1.07185e-13	A	G	25
AA25H	0.738605	0.0224779	A	H	25
AA25I	0.227682	0.0323345	A	I	25
AA25K	0.21437	0.0300302	A	K	25
AA25L	0.0327893	0.00498065	A	L	25
AA25M	0.0483261	0.0196647	A	M	25
AA25N	0.648088	0.00220991	A	N	25
AA25P	-0.961649	0.0461094	A	P	25
AA25Q	-0.0537075	0.105619	A	Q	25
AA25R	0.61541	0.0144021	A	R	25
AA25S	0.0444689	0.000901053	A	S	25
AA25T	0.227515	0.0085601	A	T	25
AA25V	0.656913	0.016477	A	V	25
AA25W	0.424068	0.0420902	A	W	25
AA25Y	0.41506	0.0057015	A	Y	25
YA26A	1.95647	0.00107484	Y	A	26
YA26C	2.69862	0.0117097	Y	C	26
YA26D	1.28444	0.130538	Y	D	26
YA26E	1.24216	0.0704627	Y	E	26
YA26F	1.65567	0.00243677	Y	F	26
YA26G	2.79048	0.0137244	Y	G	26
YA26H	1.40309	0.037473	Y	H	26
YA26I	1.90492	0.0312786	Y	I	26
YA26K	2.01295	0.018481	Y	K	26
YA26L	1.56979	0.00290525	Y	L	26
YA26M	1.68777	0.133491	Y	M	26
YA26N	2.12604	0.0672131	Y	N	26
YA26P	2.40834	0.0839134	Y	P	26
YA26Q	1.72506	0.0882198	Y	Q	26
YA26R	2.19041	0.0847441	Y	R	26
YA26S	2.35544	0.0103989	Y	S	26
YA26T	2.03833	0.058195	Y	T	26
YA26V	2.40544	0.0281761	Y	V	26
YA26W	1.44954	0.0295753	Y	W	26
YA26Y	0.022653	0.0162357	Y	Y	26
RA27A	1.65307	0.331762	R	A	27
RA27C	1.83514	0.398209	R	C	27
RA27D	2.34727	0.169345	R	D	27
RA27E	4.31773	0.282164	R	E	27
RA27F	7.53009	0.185086	R	F	27
RA27G	3.19805	0.019341	R	G	27
RA27H	6.24232	0.618256	R	H	27
RA27I	2.5276	0.308137	R	I	27
RA27K	1.15219	0.271925	R	K	27
RA27L	0.926277	0.261217	R	L	27
RA27M	0.772566	0.0759906	R	M	27
RA27N	1.44291	0.22331	R	N	27
RA27P	3.94651	0.202117	R	P	27
RA27Q	0.611392	0.235038	R	Q	27
RA27R	-0.311577	0.41788	R	R	27
RA27S	2.15254	0.286077	R	S	27
RA27T	0.993379	0.334675	R	T	27
RA27V	1.0178	0.249212	R	V	27
RA27W	7.62786	0.1518	R	W	27
RA27Y	8.54115	0.527362	R	Y	27
EA28A	0.329502	0.00979784	E	A	28
EA28C	0.99202	0.0126284	E	C	28
EA28D	1.04316	0.0134385	E	D	28
EA28E	-0.00274569	0.036642	E	E	28
EA28F	-0.245809	0.0682862	E	F	28
EA28G	1.41855	0.0176739	E	G	28
EA28H	0.83799	0.0453535	E	H	28
EA28I	-0.286609	0.0230557	E	I	28
EA28K	0.0581919	0.0131401	E	K	28
EA28L	-0.394494	0.00113299	E	L	28
EA28M	-0.438663	0.0366102	E	M	28
EA28N	0.604425	0.0290232	E	N	28
EA28P	3.66143	0.212597	E	P	28
EA28Q	0.172556	0.0311271	E	Q	28
EA28R	0.335367	0.0287554	E	R	28
EA28S	0.528756	0.00306395	E	S	28
EA28T	1.0867	0.126959	E	T	28
EA28V	0.357263	0.0173205	E	V	28
EA28W	-0.169046	0.0172077	E	W	28
EA28Y	0.0902915	0.025408	E	Y	28
EA29A	0.228127	3.34685e-13	E	A	29
EA29C	0.665444	0.000391342	E	C	29
EA29D	0.490011	0.00239093	E	D	29
EA29E	-0.00285983	1.10053e-11	E	E	29
EA29F	-0.172642	0.00300224	E	F	29
EA29G	1.04042	6.58556e-13	E	G	29
EA29H	0.501615	0.00777874	E	H	29
EA29I	-0.165916	0.0301367	E	I	29
EA29K	0.0603718	0.00800785	E	K	29
EA29L	-0.0931126	0.0127749	E	L	29
EA29M	-0.418418	0.0115425	E	M	29
EA29N	0.187706	0.00280029	E	N	29
EA29P	2.59549	0.0582235	E	P	29
EA29Q	0.296284	0.000842854	E	Q	29
EA29R	-0.155934	0.00966801	E	R	29
EA29S	0.259694	3.76169e-05	E	S	29
EA29T	0.229907	2.53139e-05	E	T	29
EA29V	0.531485	0.0722639	E	V	29
EA29W	-0.0913944	0.000294755	E	W	29
EA29Y	-0.0690876	0.00400696	E	Y	29
AA30A	0	0	A	A	30
AA30C	0.688743	0.0828345	A	C	30
AA30D	4.34925	0.355799	A	D	30
AA30E	2.67195	0.0387996	A	E	30
AA30F	7.47676	0.372552	A	F	30
AA30G	1.7772	0.0124273	A	G	30
AA30H	4.99614	1.52534	A	H	30
AA30I	-0.755402	0.044194	A	I	30
AA30K	0.569144	0.224958	A	K	30
AA30L	-1.23466	0.054811	A	L	30
AA30M	-0.783007	0.122769	A	M	30
AA30N	1.94338	0.238005	A	N	30
AA30P	6.41693	0.137501	A	P	30
AA30Q	0.500678	0.0555505	A	Q	30
AA30R	0.840938	0.369914	A	R	30
AA30S	0.464626	0.0291478	A	S	30
AA30T	0.521939	0.148176	A	T	30
AA30V	0.204671	0.338965	A	V	30
AA30W	8.1137	0.770534	A	W	30
AA30Y	10.3643	0.205524	A	Y	30
IA31A	3.19453	0.00512771	I	A	31
IA31C	3.25301	0.000547376	I	C	31
IA31D	5.68091	0.254748	I	D	31
IA31E	5.10376	0.493851	I	E	31
IA31F	4.92195	1.11573	I	F	31
IA31G	5.31605	0.0105386	I	G	31
IA31H	9.06824	1.70942	I	H	31
IA31I	-0.000934475	0.000828695	I	I	31
IA31K	3.51178	0.283435	I	K	31
IA31L	2.04285	0.0927854	I	L	31
IA31M	0.271789	0.00630275	I	M	31
IA31N	4.46482	0.0901824	I	N	31
IA31P	9.37639	0.0207542	I	P	31
IA31Q	3.18088	0.0278423	I	Q	31
IA31R	3.77836	0.411184	I	R	31
IA31S	4.32745	0.00722559	I	S	31
IA31T	3.95777	0.00231802	I	T	31
IA31V	1.01968	0.0012508	I	V	31
IA31W	6.99635	0.169781	I	W	31
IA31Y	3.34506	0.429113	I	Y	31
IA32A	0.663053	0.00495923	I	A	32
IA32C	1.21447	0.00862142	I	C	32
IA32D	1.60272	0.018335	I	D	32
IA32E	0.983829	0.0134941	I	E	32
IA32F	-0.350202	0.0264357	I	F	32
IA32G	1.46105	0.00246824	I	G	32
IA32H	0.428976	0.00704342	I	H	32
IA32I	-0.0290784	0.00588923	I	I	32
IA32K	0.190855	0.0107136	I	K	32
IA32L	-0.0128459	0.0349604	I	L	32
IA32M	-0.046623	0.0137231	I	M	32
IA32N	0.652303	0.00622209	I	N	32
IA32P	3.10127	0.0114258	I	P	32
IA32Q	0.406472	0.00395342	I	Q	32
IA32R	0.301222	0.0345069	I	R	32
IA32S	0.586181	0.00731615	I	S	32
IA32T	0.497361	0.00819912	I	T	32
IA32V	0.676907	0.0076015	I	V	32
IA32W	-0.473993	0.00977628	I	W	32
IA32Y	-0.29143	0.0305635	I	Y	32
KA33A	0.434771	0.00540567	K	A	33
KA33C	0.772787	0.0158713	K	C	33
KA33D	1.13133	0.0134857	K	D	33
KA33E	0.630945	0.00796254	K	E	33
KA33F	-0.0610322	0.000887959	K	F	33
KA33G	1.27629	0.0118906	K	G	33
KA33H	0.216227	0.023217	K	H	33
KA33I	0.442947	0.00595849	K	I	33
KA33K	-0.000985671	5.65058e-08	K	K	33
KA33L	0.123352	0.00669793	K	L	33
KA33M	-0.103711	0.0272383	K	M	33
KA33N	0.156902	0.121421	K	N	33
KA33P	3.57519	0.121905	K	P	33
KA33Q	0.40342	0.00188818	K	Q	33
KA33R	-0.158696	0.0644393	K	R	33
KA33S	0.383817	0.00137227	K	S	33
KA33T	0.879063	0.00524264	K	T	33
KA33V	0.931833	0.0193577	K	V	33
KA33W	-0.0535396	0.0209743	K	W	33
KA33Y	0.0475542	0.00372926	K	Y	33
SA34A	-0.494766	2.83585e-13	S	A	34
SA34C	-0.679934	0.525933	S	C	34
SA34D	4.96859	0.334302	S	D	34
SA34E	2.92615	0.225026	S	E	34
SA34F	5.26044	0.311515	S	F	34
SA34G	0.176363	0.00112745	S	G	34
SA34H	8.51571	0.0431138	S	H	34
SA34I	1.99945	0.2602	S	I	34
SA34K	-0.374601	0.0317457	S	K	34
SA34L	2.38563	0.180896	S	L	34
SA34M	-0.438525	0.131787	S	M	34
SA34N	4.2284	1.16428	S	N	34
SA34P	2.14296	0.134472	S	P	34
SA34Q	1.61907	0.403505	S	Q	34
SA34R	0.802535	0.15316	S	R	34
SA34S	-0.00185789	0.00195482	S	S	34
SA34T	0.222206	0.0128995	S	T	34
SA34V	-0.270416	0.0174162	S	V	34
SA34W	6.03565	0.866898	S	W	34
SA34Y	5.07922	1.11782	S	Y	34
GA35A	5.92649	0.0532891	G	A	35
GA35C	9.09007	0.0220158	G	C	35
GA35D	12.8948	2.31414	G	D	35
GA35E	13.98	1.83706	G	E	35
GA35F	16.1493	2.96291	G	F	35
GA35G	-7.57912e-14	1.07185e-13	G	G	35
GA35H	20.088	6.20532	G	H	35
GA35I	18.9181	0.619738	G	I	35
GA35K	10.2475	1.47696	G	K	35
GA35L	13.7243	1.47513	G	L	35
GA35M	10.45	1.0501	G	M	35
GA35N	10.363	0.0610117	G	N	35
GA35P	12.0293	0.141592	G	P	35
GA35Q	11.5272	1.20998	G	Q	35
GA35R	12.0242	2.20278	G	R	35
GA35S	9.4547	0.917211	G	S	35
GA35T	14.7066	0.775936	G	T	35
GA35V	17.2668	1.22172	G	V	35
GA35W	19.3252	1.92753	G	W	35
GA35Y	15.2021	0.518387	G	Y	35
MA36A	2.84626	0.0427675	M	A	36
MA36C	1.8853	0.0739772	M	C	36
MA36D	4.32518	0.116087	M	D	36
MA36E	3.90002	0.28252	M	E	36
MA36F	-0.203813	0.831457	M	F	36
MA36G	2.36414	0.111516	M	G	36
MA36H	0.529344	0.324281	M	H	36
MA36I	1.7583	0.0244727	M	I	36
MA36K	1.67655	0.0887891	M	K	36
MA36L	-0.248534	0.045306	M	L	36
MA36M	-0.0412905	0.0500921	M	M	36
MA36N	1.15029	0.0650979	M	N	36
MA36P	4.62801	0.595791	M	P	36
MA36Q	2.57107	0.0736606	M	Q	36
MA36R	2.52847	0.486459	M	R	36
MA36S	3.06706	0.0774162	M	S	36
MA36T	3.15123	0.103906	M	T	36
MA36V	2.21951	0.034828	M	V	36
MA36W	2.03859	1.72359	M	W	36
MA36Y	2.01358	2.51438	M	Y	36
NA37A	2.63498	0.036546	N	A	37
NA37C	2.12321	0.00518288	N	C	37
NA37D	3.55943	0.0215859	N	D	37
NA37E	4.57399	0.380094	N	E	37
NA37F	16.3574	0.999477	N	F	37
NA37G	4.02573	0.0301918	N	G	37
NA37H	9.63647	0.622639	N	H	37
NA37I	3.94208	0.0107219	N	I	37
NA37K	9.78344	2.41994	N	K	37
NA37L	2.28211	0.0377316	N	L	37
NA37M	4.109	0.219178	N	M	37
NA37N	-0.024942	0.0120337	N	N	37
NA37P	12.6889	0.04034	N	P	37
NA37Q	4.86828	0.537242	N	Q	37
NA37R	8.9441	0.338487	N	R	37
NA37S	2.59111	0.0227876	N	S	37
NA37T	1.4814	0.0127003	N	T	37
NA37V	2.33239	0.0260124	N	V	37
NA37W	20.0027	1.63441	N	W	37
NA37Y	22.3972	2.68997	N	Y	37
PA38A	2.86479	0.028322	P	A	38
PA38C	3.31754	0.0092655	P	C	38
PA38D	4.33314	0.295381	P	D	38
PA38E	2.53169	0.331087	P	E	38
PA38F	2.45309	1.93523	P	F	38
PA38G	4.33112	0.0500296	P	G	38
PA38H	4.20886	0.194489	P	H	38
PA38I	1.04737	0.191687	P	I	38
PA38K	4.58293	0.795569	P	K	38
PA38L	1.74058	0.0315712	P	L	38
PA38M	2.80022	1.24208	P	M	38
PA38N	4.36301	0.178306	P	N	38
PA38P	0.00164286	0.00138421	P	P	38
PA38Q	2.17665	0.284068	P	Q	38
PA38R	7.41094	0.817059	P	R	38
PA38S	4.64449	0.043663	P	S	38
PA38T	3.97879	0.00381435	P	T	38
PA38V	1.78909	0.00758105	P	V	38
PA38W	4.10297	1.25158	P	W	38
PA38Y	3.09342	2.35367	P	Y	38
FA39A	3.0539	0.0806468	F	A	39
FA39C	3.06583	0.024159	F	C	39
FA39D	3.99605	0.119185	F	D	39
FA39E	2.9924	0.0532466	F	E	39
FA39F	-0.0356886	0.0178763	F	F	39
FA39G	4.29614	0.0354063	F	G	39
FA39H	2.06325	0.0348484	F	H	39
FA39I	1.40892	0.0250054	F	I	39
FA39K	2.78485	0.0325813	F	K	39
FA39L	1.02317	0.0369417	F	L	39
FA39M	0.571836	0.00181773	F	M	39
FA39N	2.93112	0.0341216	F	N	39
FA39P	4.63204	0.267503	F	P	39
FA39Q	2.53477	0.104252	F	Q	39
FA39R	2.61114	0.338399	F	R	39
FA39S	3.7421	0.0181715	F	S	39
FA39T	3.49222	0.0308745	F	T	39
FA39V	2.40183	0.0718075	F	V	39
FA39W	0.0963856	0.0297821	F	W	39
FA39Y	0.666784	0.00170288	F	Y	39
LA40A	1.27885	0.0444493	L	A	40
LA40C	1.39394	0.00396383	L	C	40
LA40D	1.9051	0.075723	L	D	40
LA40E	1.45075	0.0409596	L	E	40
LA40F	1.36864	0.100227	L	F	40
LA40G	1.85216	0.0263725	L	G	40
LA40H	2.03476	0.0931318	L	H	40
LA40I	1.18374	0.0751841	L	I	40
LA40K	0.996351	0.0484637	L	K	40
LA40L	-0.0235765	0.0133495	L	L	40
LA40M	0.34134	0.027584	L	M	40
LA40N	1.33289	0.0213176	L	N	40
LA40P	2.74206	0.726623	L	P	40
LA40Q	0.694986	0.0139343	L	Q	40
LA40R	0.559376	0.319804	L	R	40
LA40S	1.80615	0.0531822	L	S	40
LA40T	2.36343	0.00588767	L	T	40
LA40V	1.91405	0.0229393	L	V	40
LA40W	2.24061	0.213953	L	W	40
LA40Y	1.25039	0.18999	L	Y	40
LA41A	3.67575	0.00555802	L	A	41
LA41C	3.25188	0.00344912	L	C	41
LA41D	4.7849	0.00309983	L	D	41
LA41E	4.43295	0.00385614	L	E	41
LA41F	7.61996	0.125715	L	F	41
LA41G	4.97958	0.000324712	L	G	41
LA41H	6.98046	1.0387	L	H	41
LA41I	0.339864	0.00788464	L	I	41
LA41K	4.00332	0.637544	L	K	41
LA41L	-0.0121529	0.00900747	L	L	41
LA41M	0.0381782	0.004289	L	M	41
LA41N	3.09272	0.0206956	L	N	41
LA41P	9.92682	0.0885241	L	P	41
LA41Q	3.0137	0.013675	L	Q	41
LA41R	3.78885	1.30423	L	R	41
LA41S	4.0682	0.00806487	L	S	41
LA41T	3.84314	0.342534	L	T	41
LA41V	1.38585	0.009037	L	V	41
LA41W	15.2767	1.07069	L	W	41
LA41Y	14.4497	5.02677	L	Y	41
DA42A	-0.192764	1.33108e-09	D	A	42
DA42C	0.365731	1.91098e-05	D	C	42
DA42D	-0.000615027	0.000869779	D	D	42
DA42E	-0.481006	0.00763556	D	E	42
DA42F	-0.329633	0.0137581	D	F	42
DA42G	0.288562	0.00377539	D	G	42
DA42H	0.201376	0.00157566	D	H	42
DA42I	0.0570257	0.193813	D	I	42
DA42K	-0.308869	0.120078	D	K	42
DA42L	-0.372686	0.0192214	D	L	42
DA42M	-0.361753	0.044679	D	M	42
DA42N	0.252146	0.0572962	D	N	42
DA42P	-1.29803	0.00524858	D	P	42
DA42Q	-0.328437	0.0357883	D	Q	42
DA42R	-0.500721	0.129684	D	R	42
DA42S	0.140896	0.000395207	D	S	42
DA42T	-0.161737	0.00763202	D	T	42
DA42V	0.106822	0.000977518	D	V	42
DA42W	-0.781546	0.0225981	D	W	42
DA42Y	-0.435238	0.186564	D	Y	42
SA43A	-0.492274	1.07185e-13	S	A	43
SA43C	0.13886	0.000377316	S	C	43
SA43D	-0.151549	0.000304273	S	D	43
SA43E	-0.806427	0.0409518	S	E	43
SA43F	-1.04452	0.00420649	S	F	43
SA43G	-0.0290971	1.9323e-13	S	G	43
SA43H	-0.329486	0.0173157	S	H	43
SA43I	-0.757609	0.00315562	S	I	43
SA43K	-0.795913	0.0171217	S	K	43
SA43L	-0.666161	0.00320446	S	L	43
SA43M	-0.835067	0.0339333	S	M	43
SA43N	-0.683388	0.00158198	S	N	43
SA43P	-1.80883	0.0134649	S	P	43
SA43Q	-0.869074	0.0706593	S	Q	43
SA43R	-0.84154	0.0299158	S	R	43
SA43S	8.33703e-13	1.9323e-13	S	S	43
SA43T	0.0301926	0.000239499	S	T	43
SA43V	-0.0885556	0.000948663	S	V	43
SA43W	-0.561719	0.0457519	S	W	43
SA43Y	-0.874452	0.00483952	S	Y	43
EA44A	-0.321439	2.83585e-13	E	A	44
EA44C	0.194701	0.121964	E	C	44
EA44D	0.304689	0.00191925	E	D	44
EA44E	8.58735e-05	0.000263002	E	E	44
EA44F	-0.0296795	0.0303822	E	F	44
EA44G	0.230976	0.0265514	E	G	44
EA44H	-0.109427	0.0213968	E	H	44
EA44I	-0.170175	0.0322473	E	I	44
EA44K	-0.823502	0.0223596	E	K	44
EA44L	-0.165861	0.072777	E	L	44
EA44M	-0.409572	0.0292223	E	M	44
EA44N	-0.686966	0.00166781	E	N	44
EA44P	-0.266495	0.075744	E	P	44
EA44Q	-1.00339	0.112571	E	Q	44
EA44R	-1.29092	0.0207836	E	R	44
EA44S	-0.0468281	0.0981357	E	S	44
EA44T	-0.00254436	0.0420208	E	T	44
EA44V	0.0243965	6.30918e-05	E	V	44
EA44W	-0.143201	0.0358838	E	W	44
EA44Y	0.0293825	0.0346636	E	Y	44
DA45A	1.16393	0.000922573	D	A	45
DA45C	1.36555	0.00149182	D	C	45
DA45D	-0.00603163	0.00557614	D	D	45
DA45E	0.330821	0.0790653	D	E	45
DA45F	0.0533227	0.0456012	D	F	45
DA45G	2.22047	0.00539673	D	G	45
DA45H	1.97895	0.0312667	D	H	45
DA45I	2.4117	0.0109542	D	I	45
DA45K	0.442766	0.0772796	D	K	45
DA45L	-0.209961	0.0177509	D	L	45
DA45M	-0.263635	0.0152875	D	M	45
DA45N	0.636787	0.00121985	D	N	45
DA45P	0.735389	0.163791	D	P	45
DA45Q	0.703941	0.203308	D	Q	45
DA45R	0.799047	0.214997	D	R	45
DA45S	1.17211	0.00243015	D	S	45
DA45T	1.13875	0.000593033	D	T	45
DA45V	1.43052	0.00154315	D	V	45
DA45W	0.96391	0.0683122	D	W	45
DA45Y	0.0779093	0.0840984	D	Y	45
VA46A	2.81096	0.000904004	V	A	46
VA46C	1.89713	0.00375856	V	C	46
VA46D	3.84932	0.00454933	V	D	46
VA46E	5.14978	0.510028	V	E	46
VA46F	12.2172	1.81239	V	F	46
VA46G	4.15264	0.00139763	V	G	46
VA46H	11.0712	0.771695	V	H	46
VA46I	-0.109233	0.0423722	V	I	46
VA46K	8.9808	1.1053	V	K	46
VA46L	1.57425	0.103583	V	L	46
VA46M	2.70175	0.0623798	V	M	46
VA46N	3.5833	0.00636066	V	N	46
VA46P	6.11049	0.591339	V	P	46
VA46Q	3.69702	0.00992905	V	Q	46
VA46R	8.77118	2.02812	V	R	46
VA46S	3.52671	0.00794192	V	S	46
VA46T	1.63591	0.00189253	V	T	46
VA46V	-0.00737154	0.00642787	V	V	46
VA46W	19.7483	0.852375	V	W	46
VA46Y	12.3229	1.86927	V	Y	46
FA47A	1.24008	0.068927	F	A	47
FA47C	1.93569	0.0775013	F	C	47
FA47D	2.51129	0.178864	F	D	47
FA47E	2.10292	0.0286494	F	E	47
FA47F	-0.00395852	0.00145238	F	F	47
FA47G	2.25069	0.118995	F	G	47
FA47H	2.43294	0.012119	F	H	47
FA47I	0.791949	0.164317	F	I	47
FA47K	1.71089	0.0529063	F	K	47
FA47L	0.216942	0.00775166	F	L	47
FA47M	0.348616	0.0809105	F	M	47
FA47N	2.1878	0.0825979	F	N	47
FA47P	-0.241209	0.229969	F	P	47
FA47Q	1.6711	0.107121	F	Q	47
FA47R	2.42459	0.250293	F	R	47
FA47S	1.99425	0.0479832	F	S	47
FA47T	1.56665	0.0276024	F	T	47
FA47V	1.26603	0.122862	F	V	47
FA47W	1.51663	0.0447524	F	W	47
FA47Y	0.664135	0.00319206	F	Y	47
IA48A	4.4365	0.0849044	I	A	48
IA48C	3.67268	0.0563816	I	C	48
IA48D	4.81626	0.0101742	I	D	48
IA48E	4.8314	0.106446	I	E	48
IA48F	5.69642	1.57113	I	F	48
IA48G	6.90224	0.0321504	I	G	48
IA48H	8.20662	0.804458	I	H	48
IA48I	-0.0104252	0.00573914	I	I	48
IA48K	7.15802	0.0418809	I	K	48
IA48L	0.916887	0.530578	I	L	48
IA48M	1.0281	0.0883118	I	M	48
IA48N	3.06417	0.0289842	I	N	48
IA48P	7.7805	0.0770329	I	P	48
IA48Q	3.63463	0.072636	I	Q	48
IA48R	10.9064	0.57362	I	R	48
IA48S	5.6637	0.0691354	I	S	48
IA48T	3.79219	0.0900825	I	T	48
IA48V	1.08615	0.0368295	I	V	48
IA48W	14.6206	1.72555	I	W	48
IA48Y	6.05356	1.99652	I	Y	48
DA49A	3.0917	0.0176013	D	A	49
DA49C	2.30864	0.00160524	D	C	49
DA49D	0.000113927	0.00101555	D	D	49
DA49E	1.8001	0.0239853	D	E	49
DA49F	3.00559	0.0547108	D	F	49
DA49G	3.56085	0.0123125	D	G	49
DA49H	4.59872	0.238934	D	H	49
DA49I	2.51547	0.0637245	D	I	49
DA49K	2.76894	0.0333254	D	K	49
DA49L	2.42798	0.0401885	D	L	49
DA49M	1.71928	0.00195061	D	M	49
DA49N	0.880589	0.00868038	D	N	49
DA49P	2.27575	0.204551	D	P	49
DA49Q	1.94259	0.0350339	D	Q	49
DA49R	2.98796	0.0914464	D	R	49
DA49S	4.12842	0.0207349	D	S	49
DA49T	3.60216	0.408639	D	T	49
DA49V	2.9646	0.0714321	D	V	49
DA49W	3.65097	0.43762	D	W	49
DA49Y	3.76329	0.241286	D	Y	49
LA50A	3.93792	0.00881305	L	A	50
LA50C	2.9648	0.00618981	L	C	50
LA50D	4.86388	0.0181398	L	D	50
LA50E	4.49055	0.0217299	L	E	50
LA50F	1.0117	0.173033	L	F	50
LA50G	4.17725	0.00880763	L	G	50
LA50H	2.284	0.224531	L	H	50
LA50I	4.04134	0.0451857	L	I	50
LA50K	2.5385	0.0399366	L	K	50
LA50L	-0.00319426	0.00411533	L	L	50
LA50M	-0.186509	0.0489062	L	M	50
LA50N	2.45112	0.0195979	L	N	50
LA50P	4.76928	0.0228596	L	P	50
LA50Q	2.53538	0.0278547	L	Q	50
LA50R	5.19493	1.00941	L	R	50
LA50S	3.69637	0.00549572	L	S	50
LA50T	3.18684	0.0141854	L	T	50
LA50V	3.09423	0.0066761	L	V	50
LA50W	4.153	1.31203	L	W	50
LA50Y	2.54916	0.250943	L	Y	50
LA51A	1.96798	0.0309427	L	A	51
LA51C	2.34812	0.00614161	L	C	51
LA51D	2.78069	0.03479	L	D	51
LA51E	1.68328	0.0458725	L	E	51
LA51F	0.929728	0.189798	L	F	51
LA51G	2.92708	0.0115877	L	G	51
LA51H	2.2705	0.127999	L	H	51
LA51I	0.980459	0.107597	L	I	51
LA51K	1.05282	0.0469882	L	K	51
LA51L	-0.0865731	0.0568032	L	L	51
LA51M	-0.353945	0.00828085	L	M	51
LA51N	2.58635	0.0159497	L	N	51
LA51P	6.77871	0.483265	L	P	51
LA51Q	1.49644	0.219585	L	Q	51
LA51R	1.47486	0.0403567	L	R	51
LA51S	2.9616	0.037768	L	S	51
LA51T	1.33841	0.0880772	L	T	51
LA51V	1.85378	0.017209	L	V	51
LA51W	1.24823	0.0282128	L	W	51
LA51Y	1.12014	0.275622	L	Y	51
TA52A	0.124826	0.0174372	T	A	52
TA52C	0.134956	0.00601598	T	C	52
TA52D	-0.974551	0.0501264	T	D	52
TA52E	-0.385949	0.134286	T	E	52
TA52F	-0.00868344	0.114952	T	F	52
TA52G	0.676631	0.0184994	T	G	52
TA52H	1.01604	0.14491	T	H	52
TA52I	0.495954	0.147942	T	I	52
TA52K	-0.31485	0.0133027	T	K	52
TA52L	-0.276435	0.0155895	T	L	52
TA52M	-0.390934	0.013075	T	M	52
TA52N	-0.0272164	0.0737825	T	N	52
TA52P	1.61216	0.144026	T	P	52
TA52Q	0.204381	0.16838	T	Q	52
TA52R	-0.177824	0.0333454	T	R	52
TA52S	0.224226	0.00974885	T	S	52
TA52T	0.00252834	0.00342386	T	T	52
TA52V	0.709022	0.0190559	T	V	52
TA52W	0.875008	0.0672712	T	W	52
TA52Y	0.101183	0.232854	T	Y	52
DA53A	2.84101	0.414823	D	A	53
DA53C	3.47908	0.0258722	D	C	53
DA53D	-0.00156651	0.00939786	D	D	53
DA53E	1.96559	0.64775	D	E	53
DA53F	7.2842	0.884973	D	F	53
DA53G	3.31028	0.540546	D	G	53
DA53H	7.01013	0.82765	D	H	53
DA53I	5.51605	0.494264	D	I	53
DA53K	12.1872	1.69098	D	K	53
DA53L	2.54071	0.303687	D	L	53
DA53M	3.59245	0.157133	D	M	53
DA53N	2.00841	0.00284173	D	N	53
DA53P	1.23873	0.408292	D	P	53
DA53Q	4.48985	0.705616	D	Q	53
DA53R	11.1386	3.1047	D	R	53
DA53S	3.44324	0.354419	D	S	53
DA53T	4.00346	0.646185	D	T	53
DA53V	4.32869	0.51907	D	V	53
DA53W	10.5056	1.13472	D	W	53
DA53Y	9.43808	0.48842	D	Y	53
SA54A	0.180265	0.0242324	S	A	54
SA54C	0.28152	0.0250545	S	C	54
SA54D	0.539887	0.197694	S	D	54
SA54E	-0.184996	0.140448	S	E	54
SA54F	5.06567	0.151401	S	F	54
SA54G	0.825504	0.0106136	S	G	54
SA54H	2.58647	1.06133	S	H	54
SA54I	0.236032	0.00778452	S	I	54
SA54K	0.145671	0.0346063	S	K	54
SA54L	-0.248682	0.0187526	S	L	54
SA54M	0.358328	0.0472882	S	M	54
SA54N	1.09367	0.0152965	S	N	54
SA54P	2.64265	0.181954	S	P	54
SA54Q	0.292313	0.129186	S	Q	54
SA54R	0.461987	0.0501966	S	R	54
SA54S	-0.0190788	0.0213492	S	S	54
SA54T	-0.920165	0.0233132	S	T	54
SA54V	0.431947	0.00919591	S	V	54
SA54W	2.87107	0.928393	S	W	54
SA54Y	5.69206	0.292824	S	Y	54
GA55A	4.20465	0.121552	G	A	55
GA55C	5.46453	0.274438	G	C	55
GA55D	7.72152	0.80818	G	D	55
GA55E	7.88988	1.03727	G	E	55
GA55F	14.1952	0.415107	G	F	55
GA55G	0	0	G	G	55
GA55H	14.1161	0.225487	G	H	55
GA55I	11.7834	0.0760415	G	I	55
GA55K	8.03622	0.260895	G	K	55
GA55L	8.62837	0.0849409	G	L	55
GA55M	8.09779	0.365618	G	M	55
GA55N	7.12218	1.56724	G	N	55
GA55P	9.79304	0.0278058	G	P	55
GA55Q	6.95041	1.39921	G	Q	55
GA55R	9.72143	0.345838	G	R	55
GA55S	4.68054	0.265989	G	S	55
GA55T	8.38979	0.034493	G	T	55
GA55V	9.54123	0.127132	G	V	55
GA55W	15.9823	0.876804	G	W	55
GA55Y	13.0137	0.440508	G	Y	55
TA56A	-0.0257534	0.00298211	T	A	56
TA56C	0.213832	0.00276205	T	C	56
TA56D	0.375153	0.016717	T	D	56
TA56E	0.291102	0.0144738	T	E	56
TA56F	-0.509034	0.0308918	T	F	56
TA56G	0.633181	0.00247276	T	G	56
TA56H	0.341113	0.0446826	T	H	56
TA56I	0.479614	0.00299295	T	I	56
TA56K	-0.36213	0.0459251	T	K	56
TA56L	-0.688086	0.166034	T	L	56
TA56M	-0.751754	0.0455223	T	M	56
TA56N	-0.146877	0.0067088	T	N	56
TA56P	3.40322	0.0787206	T	P	56
TA56Q	-0.207623	0.0437552	T	Q	56
TA56R	-0.871802	0.39841	T	R	56
TA56S	-0.0493999	0.000239007	T	S	56
TA56T	-0.00328217	0.00206358	T	T	56
TA56V	0.717142	0.198182	T	V	56
TA56W	-0.884711	0.0351985	T	W	56
TA56Y	-0.224077	0.102111	T	Y	56
GA57A	1.29516	3.18075e-05	G	A	57
GA57C	1.32795	0.0233862	G	C	57
GA57D	3.45682	0.295649	G	D	57
GA57E	3.43332	0.229492	G	E	57
GA57F	7.52274	0.613243	G	F	57
GA57G	7.57912e-14	1.07185e-13	G	G	57
GA57H	7.32027	1.50294	G	H	57
GA57I	5.52724	0.179135	G	I	57
GA57K	6.61374	0.662341	G	K	57
GA57L	1.10652	0.176667	G	L	57
GA57M	0.506909	0.0326875	G	M	57
GA57N	0.38776	0.00698155	G	N	57
GA57P	-0.485021	0.00730661	G	P	57
GA57Q	2.99964	0.737105	G	Q	57
GA57R	13.0432	1.7695	G	R	57
GA57S	1.5909	0.0243434	G	S	57
GA57T	5.2578	0.756323	G	T	57
GA57V	4.23983	0.0461804	G	V	57
GA57W	28.9565	1.60672	G	W	57
GA57Y	12.4822	0.250797	G	Y	57
AA58A	-4.73695e-12	6.86047e-12	A	A	58
AA58C	0.444409	6.00858e-06	A	C	58
AA58D	0.253938	0.00133585	A	D	58
AA58E	0.976073	0.132524	A	E	58
AA58F	-0.078282	0.0478103	A	F	58
AA58G	0.332049	2.1437e-13	A	G	58
AA58H	0.944219	0.405506	A	H	58
AA58I	1.53755	0.0371588	A	I	58
AA58K	0.322252	0.0537614	A	K	58
AA58L	0.103602	0.0255284	A	L	58
AA58M	-0.36207	0.0406893	A	M	58
AA58N	0.692142	0.000965372	A	N	58
AA58P	3.46101	0.0140724	A	P	58
AA58Q	0.73674	0.0432605	A	Q	58
AA58R	-0.110271	0.419689	A	R	58
AA58S	0.468563	0.000594496	A	S	58
AA58T	1.73663	0.000239643	A	T	58
AA58V	1.79799	0.0456283	A	V	58
AA58W	0.664886	0.297192	A	W	58
AA58Y	0.0269231	0.126383	A	Y	58
VA59A	1.23074	0.00409299	V	A	59
VA59C	0.796089	0.00106754	V	C	59
VA59D	2.14165	0.132448	V	D	59
VA59E	1.40064	0.102174	V	E	59
VA59F	0.345525	0.0174452	V	F	59
VA59G	1.6921	0.000209331	V	G	59
VA59H	1.37992	0.00326687	V	H	59
VA59I	-0.0428876	0.00277898	V	I	59
VA59K	0.806206	0.0744369	V	K	59
VA59L	-0.244231	0.0578282	V	L	59
VA59M	0.318772	0.0434198	V	M	59
VA59N	0.484809	0.00324783	V	N	59
VA59P	1.54174	0.00464462	V	P	59
VA59Q	0.70199	0.00640522	V	Q	59
VA59R	1.29425	0.199539	V	R	59
VA59S	1.38963	0.374709	V	S	59
VA59T	0.726273	0.000441971	V	T	59
VA59V	-0.0013277	0.000361064	V	V	59
VA59W	1.18803	0.0780617	V	W	59
VA59Y	0.688811	0.160505	V	Y	59
TA60A	1.86749	0.00369268	T	A	60
TA60C	2.68989	0.0103202	T	C	60
TA60D	-0.483908	0.0261274	T	D	60
TA60E	0.866371	0.143892	T	E	60
TA60F	0.340808	0.0303262	T	F	60
TA60G	1.17918	0.0326793	T	G	60
TA60H	2.01125	0.250209	T	H	60
TA60I	2.16528	0.014053	T	I	60
TA60K	1.60402	0.146455	T	K	60
TA60L	1.59288	0.0496265	T	L	60
TA60M	1.30492	0.0681481	T	M	60
TA60N	-0.751104	0.104383	T	N	60
TA60P	0.478094	0.275008	T	P	60
TA60Q	1.61384	0.0671395	T	Q	60
TA60R	1.47128	0.315665	T	R	60
TA60S	-0.615107	0.0569787	T	S	60
TA60T	-0.0130886	0.00984436	T	T	60
TA60V	2.52717	0.00762819	T	V	60
TA60W	0.591902	0.723553	T	W	60
TA60Y	0.812159	0.026585	T	Y	60
QA61A	0.521529	3.75147e-13	Q	A	61
QA61C	1.08664	0.00497054	Q	C	61
QA61D	0.00330872	0.0299978	Q	D	61
QA61E	-0.672267	0.0141443	Q	E	61
QA61F	0.33744	1.08548e-05	Q	F	61
QA61G	0.866798	4.7634e-13	Q	G	61
QA61H	0.755357	0.000523501	Q	H	61
QA61I	0.17208	0.00275997	Q	I	61
QA61K	0.403979	0.00571378	Q	K	61
QA61L	0.0708156	0.00404669	Q	L	61
QA61M	0.0905919	0.0237126	Q	M	61
QA61N	0.860383	0.000661225	Q	N	61
QA61P	-0.423467	0.00342746	Q	P	61
QA61Q	-0.00100828	8.00307e-13	Q	Q	61
QA61R	0.613079	0.0185359	Q	R	61
QA61S	0.960497	4.77993e-05	Q	S	61
QA61T	0.547375	0.00204659	Q	T	61
QA61V	0.477001	0.00134765	Q	V	61
QA61W	0.00950999	0.00162889	Q	W	61
QA61Y	0.398519	5.28187e-05	Q	Y	61
SA62A	-0.504019	0.00259544	S	A	62
SA62C	-0.0553563	0.00232261	S	C	62
SA62D	-0.570805	0.0111774	S	D	62
SA62E	-1.17709	0.00325041	S	E	62
SA62F	-1.28102	0.00683131	S	F	62
SA62G	0.389108	0.00321186	S	G	62
SA62H	-0.521965	0.00415139	S	H	62
SA62I	-0.908294	0.00255494	S	I	62
SA62K	-1.1752	0.00024464	S	K	62
SA62L	-1.29535	0.00150679	S	L	62
SA62M	-1.58191	0.0660137	S	M	62
SA62N	-0.201176	0.00659705	S	N	62
SA62P	-1.38137	0.109409	S	P	62
SA62Q	-1.2325	0.00363026	S	Q	62
SA62R	-1.10957	0.00126971	S	R	62
SA62S	-0.00119915	0.00116129	S	S	62
SA62T	-0.244906	0.0011626	S	T	62
SA62V	-0.366123	0.00173345	S	V	62
SA62W	-1.10966	0.00284292	S	W	62
SA62Y	-1.24594	0.00616024	S	Y	62
MA63A	2.16833	0.0332958	M	A	63
MA63C	2.42722	0.0570663	M	C	63
MA63D	6.49118	0.238212	M	D	63
MA63E	3.54827	0.0573478	M	E	63
MA63F	15.2011	0.559459	M	F	63
MA63G	3.84351	0.0128576	M	G	63
MA63H	10.325	0.0806412	M	H	63
MA63I	1.71801	0.227441	M	I	63
MA63K	3.72004	0.257948	M	K	63
MA63L	0.348128	0.628029	M	L	63
MA63M	-0.028328	0.00488989	M	M	63
MA63N	4.24072	0.0441795	M	N	63
MA63P	3.32739	0.0310135	M	P	63
MA63Q	2.50789	0.0219625	M	Q	63
MA63R	8.25106	0.853046	M	R	63
MA63S	3.12796	0.01607	M	S	63
MA63T	3.44453	0.0704836	M	T	63
MA63V	2.22736	0.188079	M	V	63
MA63W	18.969	0.56561	M	W	63
MA63Y	23.7611	0.378871	M	Y	63
QA64A	0.291855	0.215086	Q	A	64
QA64C	1.31572	0.00656241	Q	C	64
QA64D	0.99336	0.0248731	Q	D	64
QA64E	0.509943	0.00263695	Q	E	64
QA64F	0.372163	0.00049088	Q	F	64
QA64G	1.73452	2.83585e-13	Q	G	64
QA64H	1.1028	0.0211961	Q	H	64
QA64I	1.22109	0.0601558	Q	I	64
QA64K	0.459544	0.0245671	Q	K	64
QA64L	0.0536694	0.0447544	Q	L	64
QA64M	-0.175837	0.0148323	Q	M	64
QA64N	1.2101	0.0108823	Q	N	64
QA64P	5.3848	0.484384	Q	P	64
QA64Q	-0.0135145	0.00601154	Q	Q	64
QA64R	0.707348	0.0587768	Q	R	64
QA64S	1.32125	0.236876	Q	S	64
QA64T	1.73982	0.0238616	Q	T	64
QA64V	1.25848	0.00551663	Q	V	64
QA64W	0.282522	0.0205934	Q	W	64
QA64Y	0.421179	0.00321436	Q	Y	64
AA65A	-1.06108e-12	1.50059e-12	A	A	65
AA65C	0.572314	0.000405436	A	C	65
AA65D	0.138909	8.76159e-05	A	D	65
AA65E	-0.353876	0.00724656	A	E	65
AA65F	-0.519296	6.21419e-06	A	F	65
AA65G	0.932887	5.35925e-14	A	G	65
AA65H	0.350386	0.000332175	A	H	65
AA65I	-0.809511	0.0265696	A	I	65
AA65K	-0.248689	0.0196258	A	K	65
AA65L	-0.752095	0.0218236	A	L	65
AA65M	-1.06785	0.0383384	A	M	65
AA65N	0.471119	0.00525763	A	N	65
AA65P	2.95382	0.0367668	A	P	65
AA65Q	-0.415293	0.00206061	A	Q	65
AA65R	0.113068	0.00551897	A	R	65
AA65S	0.131946	5.9904e-05	A	S	65
AA65T	1.02561	0.000423933	A	T	65
AA65V	0.00471367	0.055068	A	V	65
AA65W	-0.736752	0.000300442	A	W	65
AA65Y	-0.403936	0.0169796	A	Y	65
AA66A	0	0	A	A	66
AA66C	1.47962	0.000306255	A	C	66
AA66D	4.60764	0.482722	A	D	66
AA66E	2.74938	0.121169	A	E	66
AA66F	3.37034	0.231496	A	F	66
AA66G	1.77722	0.0273319	A	G	66
AA66H	5.29482	1.62195	A	H	66
AA66I	7.25619	0.450465	A	I	66
AA66K	1.13369	0.111407	A	K	66
AA66L	1.69531	0.142614	A	L	66
AA66M	0.345211	0.259128	A	M	66
AA66N	3.48708	0.125447	A	N	66
AA66P	4.96549	0.268097	A	P	66
AA66Q	1.34307	0.452539	A	Q	66
AA66R	1.00352	0.398082	A	R	66
AA66S	1.5158	0.00104312	A	S	66
AA66T	3.26815	0.0411028	A	T	66
AA66V	5.76433	0.0142441	A	V	66
AA66W	5.49142	0.902761	A	W	66
AA66Y	3.80347	0.523244	A	Y	66
MA67A	-0.0276274	0.118142	M	A	67
MA67C	1.07047	0.00769638	M	C	67
MA67D	0.774097	0.197249	M	D	67
MA67E	0.126888	0.0349287	M	E	67
MA67F	0.266393	0.066672	M	F	67
MA67G	0.552641	0.0632206	M	G	67
MA67H	1.37845	0.0124921	M	H	67
MA67I	0.735232	0.0478757	M	I	67
MA67K	0.299506	0.128735	M	K	67
MA67L	-0.134777	0.063887	M	L	67
MA67M	-0.0139972	0.0058097	M	M	67
MA67N	1.13793	0.0150628	M	N	67
MA67P	3.65896	0.00649396	M	P	67
MA67Q	0.434802	0.261579	M	Q	67
MA67R	0.530211	0.0145763	M	R	67
MA67S	0.93925	0.0389789	M	S	67
MA67T	0.534433	0.0386075	M	T	67
MA67V	0.342777	0.0367746	M	V	67
MA67W	-0.106623	0.0228357	M	W	67
MA67Y	-0.877883	0.199774	M	Y	67
MA68A	0.54067	4.67208e-13	M	A	68
MA68C	0.821531	0.234566	M	C	68
MA68D	0.0803928	0.0234578	M	D	68
MA68E	0.397442	0.0172973	M	E	68
MA68F	-0.310173	0.0315119	M	F	68
MA68G	0.705038	5.35925e-14	M	G	68
MA68H	0.728861	0.00105188	M	H	68
MA68I	0.564504	0.000325249	M	I	68
MA68K	0.174387	0.102788	M	K	68
MA68L	0.0086036	0.000833296	M	L	68
MA68M	-0.00509222	9.92547e-13	M	M	68
MA68N	0.326644	0.000206825	M	N	68
MA68P	2.48806	0.499402	M	P	68
MA68Q	0.36886	0.0469909	M	Q	68
MA68R	0.0728419	0.0472593	M	R	68
MA68S	-0.013116	4.27934e-05	M	S	68
MA68T	0.611938	0.0040468	M	T	68
MA68V	1.35096	1.95094e-06	M	V	68
MA68W	-0.0155092	0.018943	M	W	68
MA68Y	-0.0992564	0.00495313	M	Y	68
RA69A	1.53636	5.77109e-12	R	A	69
RA69C	1.43342	0.00135975	R	C	69
RA69D	1.30158	0.0155432	R	D	69
RA69E	1.3349	0.0855043	R	E	69
RA69F	0.0975225	0.00439595	R	F	69
RA69G	1.47963	0.133746	R	G	69
RA69H	1.10784	0.0125891	R	H	69
RA69I	1.452	0.17518	R	I	69
RA69K	0.710674	0.133818	R	K	69
RA69L	0.744546	0.056763	R	L	69
RA69M	0.824675	0.0299821	R	M	69
RA69N	1.26646	0.140976	R	N	69
RA69P	4.98207	0.394355	R	P	69
RA69Q	0.780192	0.00974055	R	Q	69
RA69R	8.14756e-12	4.23788e-12	R	R	69
RA69S	1.31004	0.0539158	R	S	69
RA69T	1.63285	6.73249e-06	R	T	69
RA69V	2.14646	0.172241	R	V	69
RA69W	0.447542	0.00934337	R	W	69
RA69Y	0.241382	0.0108804	R	Y	69
GA70A	3.9158	0.0354084	G	A	70
GA70C	4.78987	0.00281641	G	C	70
GA70D	5.71489	0.0427964	G	D	70
GA70E	4.77312	0.0240463	G	E	70
GA70F	5.48401	0.0666582	G	F	70
GA70G	0	0	G	G	70
GA70H	4.85751	0.120636	G	H	70
GA70I	10.2309	0.0225986	G	I	70
GA70K	4.7796	0.151823	G	K	70
GA70L	5.01613	0.0942997	G	L	70
GA70M	4.6771	0.189347	G	M	70
GA70N	5.16224	0.0388371	G	N	70
GA70P	3.21442	0.0212817	G	P	70
GA70Q	4.75357	0.078345	G	Q	70
GA70R	5.04465	0.0998249	G	R	70
GA70S	5.44157	0.0370328	G	S	70
GA70T	8.83878	0.0851003	G	T	70
GA70V	9.78711	0.0410055	G	V	70
GA70W	6.96437	0.326973	G	W	70
GA70Y	5.50548	0.166141	G	Y	70
DA71A	2.82649	0.0191117	D	A	71
DA71C	2.77167	0.0553859	D	C	71
DA71D	-0.0303345	1.7718e-12	D	D	71
DA71E	1.82175	0.545462	D	E	71
DA71F	2.03237	0.113989	D	F	71
DA71G	3.39662	8.82244e-13	D	G	71
DA71H	1.81641	0.0270098	D	H	71
DA71I	3.25742	2.44511	D	I	71
DA71K	2.32872	0.0769716	D	K	71
DA71L	2.62127	0.27101	D	L	71
DA71M	2.18451	0.0597761	D	M	71
DA71N	2.1109	0.0514822	D	N	71
DA71P	5.19322	0.0419692	D	P	71
DA71Q	2.21828	0.0511104	D	Q	71
DA71R	2.82427	0.403978	D	R	71
DA71S	3.04095	0.0386841	D	S	71
DA71T	2.72053	0.228243	D	T	71
DA71V	1.94309	0.0042953	D	V	71
DA71W	2.84718	0.129303	D	W	71
DA71Y	2.33129	0.121192	D	Y	71
EA72A	0.807602	0.00686434	E	A	72
EA72C	0.868837	0.0102138	E	C	72
EA72D	-0.562991	0.0276276	E	D	72
EA72E	-0.0214072	0.0179899	E	E	72
EA72F	0.346822	0.0125231	E	F	72
EA72G	0.513295	0.012751	E	G	72
EA72H	0.582702	0.049047	E	H	72
EA72I	1.06994	0.0100817	E	I	72
EA72K	0.57497	0.0301119	E	K	72
EA72L	0.485925	0.0213937	E	L	72
EA72M	0.796659	0.0424755	E	M	72
EA72N	-0.0187263	0.0424025	E	N	72
EA72P	-0.0153988	0.00617593	E	P	72
EA72Q	0.236333	0.013988	E	Q	72
EA72R	0.572246	0.0415507	E	R	72
EA72S	0.860668	0.0141967	E	S	72
EA72T	1.39118	0.0228594	E	T	72
EA72V	1.43971	0.0207016	E	V	72
EA72W	0.856156	0.0490621	E	W	72
EA72Y	0.585638	0.050184	E	Y	72
AA73A	-3.78956e-13	5.35925e-13	A	A	73
AA73C	0.361659	0.000411506	A	C	73
AA73D	-0.0426233	0.00137869	A	D	73
AA73E	0.564513	0.0011029	A	E	73
AA73F	0.255028	0.0135889	A	F	73
AA73G	0.42799	1.07185e-13	A	G	73
AA73H	-0.109547	0.00959788	A	H	73
AA73I	1.59286	0.220404	A	I	73
AA73K	-0.321906	0.0203934	A	K	73
AA73L	0.34295	0.0015024	A	L	73
AA73M	0.216706	0.0412422	A	M	73
AA73N	-0.131986	0.0850626	A	N	73
AA73P	2.36115	0.0171383	A	P	73
AA73Q	0.0827176	0.0496201	A	Q	73
AA73R	-0.382548	0.0674737	A	R	73
AA73S	-0.590589	0.000515959	A	S	73
AA73T	0.05269	0.000208863	A	T	73
AA73V	1.43332	0.000835631	A	V	73
AA73W	0.578251	0.00674918	A	W	73
AA73Y	0.231515	0.000598311	A	Y	73
YA74A	0.220908	3.86461e-13	Y	A	74
YA74C	0.503326	0.0576736	Y	C	74
YA74D	0.040323	0.0143883	Y	D	74
YA74E	0.0759323	0.0975174	Y	E	74
YA74F	-0.151428	0.100643	Y	F	74
YA74G	0.451035	0.00144851	Y	G	74
YA74H	0.502951	0.115591	Y	H	74
YA74I	0.0739476	0.0119189	Y	I	74
YA74K	0.0659796	0.0265117	Y	K	74
YA74L	0.056832	0.0269466	Y	L	74
YA74M	-0.0517753	0.0113438	Y	M	74
YA74N	0.211789	0.044675	Y	N	74
YA74P	-0.416527	0.0963448	Y	P	74
YA74Q	0.256661	0.0851579	Y	Q	74
YA74R	0.183037	0.0938746	Y	R	74
YA74S	0.475553	0.0300447	Y	S	74
YA74T	0.321992	0.0342543	Y	T	74
YA74V	0.381387	0.0762539	Y	V	74
YA74W	-0.0386321	0.0195655	Y	W	74
YA74Y	0.058318	0.0797384	Y	Y	74
SA75A	0.00489782	5.35925e-14	S	A	75
SA75C	-0.0489568	0.0172014	S	C	75
SA75D	-0.274788	0.00173791	S	D	75
SA75E	-0.277221	0.038439	S	E	75
SA75F	-0.111653	0.119371	S	F	75
SA75G	0.163788	4.23381e-12	S	G	75
SA75H	0.0671217	0.00317372	S	H	75
SA75I	-0.165511	0.0187521	S	I	75
SA75K	-0.310944	0.0244784	S	K	75
SA75L	-0.358059	0.0236313	S	L	75
SA75M	-0.372372	0.0620943	S	M	75
SA75N	0.17197	0.00261393	S	N	75
SA75P	2.06595	0.0391522	S	P	75
SA75Q	-0.202096	0.0767343	S	Q	75
SA75R	-0.201686	0.0168741	S	R	75
SA75S	1.48954e-05	1.43303e-05	S	S	75
SA75T	-0.114108	7.58948e-06	S	T	75
SA75V	-0.0385922	8.2133e-05	S	V	75
SA75W	-0.227806	0.015638	S	W	75
SA75Y	-0.190687	0.00013679	S	Y	75
GA76A	2.39918	1.93156e-12	G	A	76
GA76C	2.39828	0.00093716	G	C	76
GA76D	1.10298	0.0821879	G	D	76
GA76E	1.67963	0.103363	G	E	76
GA76F	2.19564	0.161157	G	F	76
GA76G	0	0	G	G	76
GA76H	2.32543	0.0243158	G	H	76
GA76I	4.76669	0.0368785	G	I	76
GA76K	1.79976	0.0340514	G	K	76
GA76L	2.31801	0.0441388	G	L	76
GA76M	2.4609	0.0120774	G	M	76
GA76N	1.73115	0.00660251	G	N	76
GA76P	6.66246	0.248993	G	P	76
GA76Q	2.13757	0.0479365	G	Q	76
GA76R	1.98648	0.0581601	G	R	76
GA76S	2.218	0.0189023	G	S	76
GA76T	3.49728	0.12462	G	T	76
GA76V	3.59217	0.0485418	G	V	76
GA76W	2.57214	0.00125244	G	W	76
GA76Y	2.09276	0.0116946	G	Y	76
SA77A	1.36041	0.000466219	S	A	77
SA77C	3.35248	0.0531617	S	C	77
SA77D	4.56166	1.53391	S	D	77
SA77E	3.64466	0.736203	S	E	77
SA77F	11.468	4.96482	S	F	77
SA77G	1.95942	0.000363257	S	G	77
SA77H	9.30717	2.16376	S	H	77
SA77I	5.56666	0.127776	S	I	77
SA77K	3.30629	0.074466	S	K	77
SA77L	3.18555	0.58041	S	L	77
SA77M	3.12955	0.0120892	S	M	77
SA77N	3.62496	0.850423	S	N	77
SA77P	0.815387	0.00960302	S	P	77
SA77Q	3.18938	0.167593	S	Q	77
SA77R	4.53894	0.129887	S	R	77
SA77S	-0.000963803	0.00104916	S	S	77
SA77T	3.44696	0.0124298	S	T	77
SA77V	2.86156	0.000213564	S	V	77
SA77W	18.6036	0.426917	S	W	77
SA77Y	15.2701	1.05645	S	Y	77
RA78A	0.0808181	0.0556947	R	A	78
RA78C	0.627845	0.0020968	R	C	78
RA78D	0.0581913	0.0583183	R	D	78
RA78E	-0.121627	0.12995	R	E	78
RA78F	0.153048	0.00857241	R	F	78
RA78G	0.506457	0.0267333	R	G	78
RA78H	0.465649	0.0785027	R	H	78
RA78I	-0.18335	0.0885705	R	I	78
RA78K	-0.236867	0.0756574	R	K	78
RA78L	-0.0389292	0.114482	R	L	78
RA78M	-0.243599	0.0242569	R	M	78
RA78N	0.370886	0.0446885	R	N	78
RA78P	-0.25635	0.0887191	R	P	78
RA78Q	0.0203279	0.00863964	R	Q	78
RA78R	0.00762692	0.117246	R	R	78
RA78S	0.369489	0.0893404	R	S	78
RA78T	0.672723	0.0193236	R	T	78
RA78V	0.547584	0.0303331	R	V	78
RA78W	0.0847117	0.0349548	R	W	78
RA78Y	0.141529	0.102451	R	Y	78
SA79A	-0.229401	0.00976176	S	A	79
SA79C	1.93361	0.228533	S	C	79
SA79D	5.65815	0.348289	S	D	79
SA79E	6.16992	0.18741	S	E	79
SA79F	12.8362	0.16573	S	F	79
SA79G	1.21089	0.0265598	S	G	79
SA79H	12.6495	0.716107	S	H	79
SA79I	2.47675	0.0378836	S	I	79
SA79K	8.69348	0.369664	S	K	79
SA79L	4.57414	0.518023	S	L	79
SA79M	1.58838	0.0527457	S	M	79
SA79N	4.62627	0.476817	S	N	79
SA79P	2.93152	0.266035	S	P	79
SA79Q	5.52423	1.71733	S	Q	79
SA79R	8.53712	0.575749	S	R	79
SA79S	-0.00163806	0.00117111	S	S	79
SA79T	1.98688	0.0282981	S	T	79
SA79V	1.38629	0.115943	S	V	79
SA79W	22.5573	1.66933	S	W	79
SA79Y	13.4023	0.214056	S	Y	79
YA80A	2.49556	0.0253871	Y	A	80
YA80C	2.93676	0.0248761	Y	C	80
YA80D	3.12329	0.0226482	Y	D	80
YA80E	2.24583	0.013148	Y	E	80
YA80F	0.845345	0.00475567	Y	F	80
YA80G	3.50851	0.0997295	Y	G	80
YA80H	2.64559	0.00746726	Y	H	80
YA80I	1.46465	0.0926573	Y	I	80
YA80K	1.90411	0.126771	Y	K	80
YA80L	0.98046	0.0181105	Y	L	80
YA80M	0.757474	0.114577	Y	M	80
YA80N	3.10522	0.0318353	Y	N	80
YA80P	4.82081	0.0437392	Y	P	80
YA80Q	2.20863	0.18753	Y	Q	80
YA80R	1.90319	0.196634	Y	R	80
YA80S	3.01661	0.0593357	Y	S	80
YA80T	2.87348	0.0113829	Y	T	80
YA80V	2.61539	0.373747	Y	V	80
YA80W	1.70164	0.0603787	Y	W	80
YA80Y	-0.0222995	0.017507	Y	Y	80
YA81A	0.443543	0.00501066	Y	A	81
YA81C	0.980601	0.00940766	Y	C	81
YA81D	0.500367	0.0160703	Y	D	81
YA81E	0.0298932	0.0101795	Y	E	81
YA81F	-0.315405	0.0195635	Y	F	81
YA81G	1.2711	0.0225834	Y	G	81
YA81H	0.821411	0.024559	Y	H	81
YA81I	-0.293901	0.0184802	Y	I	81
YA81K	0.0553779	0.0781476	Y	K	81
YA81L	-0.238788	0.00775387	Y	L	81
YA81M	-0.595249	0.0230713	Y	M	81
YA81N	0.909171	0.0230413	Y	N	81
YA81P	3.39888	0.115492	Y	P	81
YA81Q	0.28174	0.0101777	Y	Q	81
YA81R	0.430158	0.0298039	Y	R	81
YA81S	0.582209	0.0189672	Y	S	81
YA81T	1.20094	0.0115188	Y	T	81
YA81V	0.512916	0.0083607	Y	V	81
YA81W	0.0756793	0.0700568	Y	W	81
YA81Y	-0.00633424	0.00895797	Y	Y	81
AA82A	-8.10966e-12	1.14688e-11	A	A	82
AA82C	0.457955	0.0135164	A	C	82
AA82D	1.07071	0.103496	A	D	82
AA82E	0.3003	0.106407	A	E	82
AA82F	-0.626259	0.324907	A	F	82
AA82G	1.05885	0.00578652	A	G	82
AA82H	-0.390422	0.0144228	A	H	82
AA82I	-0.0375528	0.0519085	A	I	82
AA82K	-0.507763	0.0335598	A	K	82
AA82L	-0.360413	0.103547	A	L	82
AA82M	-0.486275	0.00901707	A	M	82
AA82N	-0.300327	0.246265	A	N	82
AA82P	3.42967	0.0792804	A	P	82
AA82Q	-0.659637	0.0270433	A	Q	82
AA82R	-0.3449	0.0438173	A	R	82
AA82S	0.259875	0.141482	A	S	82
AA82T	0.657067	0.00638851	A	T	82
AA82V	0.633261	0.0241375	A	V	82
AA82W	0.121575	0.169788	A	W	82
AA82Y	0.0350741	0.0107033	A	Y	82
LA83A	3.97878	0.0017285	L	A	83
LA83C	3.78187	0.00908981	L	C	83
LA83D	5.90746	0.0080659	L	D	83
LA83E	4.99737	0.0166939	L	E	83
LA83F	5.29086	0.472476	L	F	83
LA83G	6.09314	0.0215693	L	G	83
LA83H	6.4103	0.112024	L	H	83
LA83I	2.12559	0.512265	L	I	83
LA83K	5.11785	0.186216	L	K	83
LA83L	-0.017816	0.0045954	L	L	83
LA83M	0.15032	0.00532876	L	M	83
LA83N	3.95579	0.00242831	L	N	83
LA83P	8.83953	0.158938	L	P	83
LA83Q	3.97259	0.0907638	L	Q	83
LA83R	7.63094	0.793067	L	R	83
LA83S	4.50643	0.0160475	L	S	83
LA83T	3.04512	0.00470829	L	T	83
LA83V	3.65749	0.439824	L	V	83
LA83W	8.63863	0.671309	L	W	83
LA83Y	6.82515	0.548588	L	Y	83
AA84A	0	0	A	A	84
AA84C	0.622952	0.014617	A	C	84
AA84D	4.28886	0.00205255	A	D	84
AA84E	0.542635	0.0563884	A	E	84
AA84F	2.08475	0.256415	A	F	84
AA84G	1.42077	0.00284013	A	G	84
AA84H	2.29774	0.13659	A	H	84
AA84I	1.11505	0.00302987	A	I	84
AA84K	0.930466	0.236548	A	K	84
AA84L	1.44317	0.523091	A	L	84
AA84M	-0.15831	0.0836395	A	M	84
AA84N	2.56823	0.370656	A	N	84
AA84P	3.99942	0.0346017	A	P	84
AA84Q	1.17395	0.0183678	A	Q	84
AA84R	0.75668	0.786304	A	R	84
AA84S	0.509779	0.0167527	A	S	84
AA84T	0.433903	0.0195142	A	T	84
AA84V	1.30073	0.0440435	A	V	84
AA84W	7.95577	1.78582	A	W	84
AA84Y	8.30138	0.385751	A	Y	84
EA85A	0.384296	0.169142	E	A	85
EA85C	0.771232	0.00346373	E	C	85
EA85D	0.559196	0.0198024	E	D	85
EA85E	-0.0205676	0.0110223	E	E	85
EA85F	-0.254413	0.0120184	E	F	85
EA85G	1.53917	0.0369951	E	G	85
EA85H	0.159109	0.00780222	E	H	85
EA85I	0.139499	0.0102776	E	I	85
EA85K	-0.0923787	0.069086	E	K	85
EA85L	-0.442362	0.056427	E	L	85
EA85M	-0.429372	0.0526094	E	M	85
EA85N	-0.0598828	0.0142695	E	N	85
EA85P	4.51802	0.150965	E	P	85
EA85Q	0.158235	0.00716394	E	Q	85
EA85R	0.0651359	0.0960006	E	R	85
EA85S	0.279316	0.00990131	E	S	85
EA85T	1.07453	0.0218202	E	T	85
EA85V	0.571529	0.0107214	E	V	85
EA85W	-0.328739	0.0192413	E	W	85
EA85Y	-0.1669	0.00889932	E	Y	85
SA86A	-0.431804	1.8565e-13	S	A	86
SA86C	0.786105	0.000403479	S	C	86
SA86D	4.9916	0.368462	S	D	86
SA86E	3.63232	0.131335	S	E	86
SA86F	7.66915	0.895982	S	F	86
SA86G	1.36299	1.07185e-13	S	G	86
SA86H	5.81603	0.255596	S	H	86
SA86I	-1.30862	0.0462896	S	I	86
SA86K	0.919769	0.191198	S	K	86
SA86L	1.14854	0.199255	S	L	86
SA86M	-0.0777421	0.119415	S	M	86
SA86N	3.27206	0.284118	S	N	86
SA86P	3.19159	0.0918354	S	P	86
SA86Q	1.50017	0.378281	S	Q	86
SA86R	0.925617	0.310284	S	R	86
SA86S	0.000128283	0.000102941	S	S	86
SA86T	0.117454	0.922638	S	T	86
SA86V	0.049461	0.0551051	S	V	86
SA86W	7.16223	0.801	S	W	86
SA86Y	7.34109	0.79095	S	Y	86
VA87A	1.91287	0.00997193	V	A	87
VA87C	1.86639	0.0184779	V	C	87
VA87D	3.28344	0.358166	V	D	87
VA87E	3.89921	0.0186549	V	E	87
VA87F	7.44219	0.989412	V	F	87
VA87G	3.72035	0.00585222	V	G	87
VA87H	8.78215	0.0209159	V	H	87
VA87I	0.189706	0.260613	V	I	87
VA87K	6.21928	1.4507	V	K	87
VA87L	1.69294	0.336748	V	L	87
VA87M	2.13441	0.0689743	V	M	87
VA87N	1.86119	0.308066	V	N	87
VA87P	4.42338	0.0404869	V	P	87
VA87Q	4.38161	0.167918	V	Q	87
VA87R	11.0169	1.6217	V	R	87
VA87S	1.33425	0.000763104	V	S	87
VA87T	0.036323	0.00113274	V	T	87
VA87V	-0.00460289	0.00351715	V	V	87
VA87W	17.1024	0.492624	V	W	87
VA87Y	15.0425	0.910566	V	Y	87
KA88A	0.977769	7.59029e-12	K	A	88
KA88C	1.34902	5.36702e-05	K	C	88
KA88D	2.31623	0.068856	K	D	88
KA88E	1.38781	0.0978175	K	E	88
KA88F	0.897436	0.0902774	K	F	88
KA88G	1.85074	0.0530221	K	G	88
KA88H	1.86477	0.0820257	K	H	88
KA88I	0.688362	0.0411676	K	I	88
KA88K	-0.0278987	3.33697e-12	K	K	88
KA88L	0.560274	0.0441758	K	L	88
KA88M	0.290337	0.0673106	K	M	88
KA88N	0.86883	0.151779	K	N	88
KA88P	5.30789	0.0707524	K	P	88
KA88Q	1.08212	0.103341	K	Q	88
KA88R	0.274224	0.118066	K	R	88
KA88S	1.43564	0.000224296	K	S	88
KA88T	1.23453	0.0251829	K	T	88
KA88V	1.41788	0.00940313	K	V	88
KA88W	1.02906	0.0813206	K	W	88
KA88Y	1.19249	0.0830353	K	Y	88
NA89A	0.426783	0.00500335	N	A	89
NA89C	1.10936	0.00705436	N	C	89
NA89D	1.39124	0.012259	N	D	89
NA89E	0.0753571	0.185286	N	E	89
NA89F	0.472166	0.465422	N	F	89
NA89G	1.31421	0.00478636	N	G	89
NA89H	1.10842	0.424374	N	H	89
NA89I	0.489788	0.0991725	N	I	89
NA89K	0.158778	0.0142597	N	K	89
NA89L	0.226239	0.0327561	N	L	89
NA89M	-0.136948	0.0631861	N	M	89
NA89N	-0.0117452	0.0104983	N	N	89
NA89P	3.65054	0.435289	N	P	89
NA89Q	0.237509	0.249708	N	Q	89
NA89R	-0.124598	0.0538527	N	R	89
NA89S	0.769272	0.00712677	N	S	89
NA89T	0.964426	0.0056487	N	T	89
NA89V	1.05295	0.010788	N	V	89
NA89W	0.370518	0.0351794	N	W	89
NA89Y	0.22331	0.0449468	N	Y	89
IA90A	3.47702	0.0253345	I	A	90
IA90C	2.75664	0.0139447	I	C	90
IA90D	5.48624	0.0179839	I	D	90
IA90E	5.33656	0.0311869	I	E	90
IA90F	7.56699	1.5561	I	F	90
IA90G	4.40476	0.0155526	I	G	90
IA90H	3.83257	0.0650133	I	H	90
IA90I	-0.0133724	0.0141434	I	I	90
IA90K	4.5819	0.587651	I	K	90
IA90L	0.77412	0.194049	I	L	90
IA90M	0.717896	0.78287	I	M	90
IA90N	2.93173	0.223724	I	N	90
IA90P	8.20888	0.517111	I	P	90
IA90Q	3.95098	0.0168088	I	Q	90
IA90R	6.89856	2.22045	I	R	90
IA90S	4.05843	0.175212	I	S	90
IA90T	2.94162	0.0355828	I	T	90
IA90V	1.1322	0.0114339	I	V	90
IA90W	5.06049	0.212798	I	W	90
IA90Y	12.1278	0.879009	I	Y	90
FA91A	5.71943	0.0242896	F	A	91
FA91C	4.72744	0.363458	F	C	91
FA91D	7.2182	0.00434108	F	D	91
FA91E	7.1213	0.0657748	F	E	91
FA91F	-0.0362899	0.0262637	F	F	91
FA91G	6.29188	0.0247661	F	G	91
FA91H	2.94284	0.00686111	F	H	91
FA91I	7.16576	0.186003	F	I	91
FA91K	5.14132	0.0703317	F	K	91
FA91L	3.46306	0.0595355	F	L	91
FA91M	1.6379	0.275919	F	M	91
FA91N	4.60471	0.00774418	F	N	91
FA91P	6.22944	0.064	F	P	91
FA91Q	5.76347	0.00712862	F	Q	91
FA91R	5.69086	0.405513	F	R	91
FA91S	5.68794	0.00766339	F	S	91
FA91T	4.63248	0.00922216	F	T	91
FA91V	6.45519	0.0260806	F	V	91
FA91W	2.43299	0.0201348	F	W	91
FA91Y	-0.260893	0.0142452	F	Y	91
GA92A	3.44704	0.0254798	G	A	92
GA92C	3.94531	0.0281823	G	C	92
GA92D	3.84221	0.0349074	G	D	92
GA92E	3.81613	0.492275	G	E	92
GA92F	2.77821	0.281244	G	F	92
GA92G	0	0	G	G	92
GA92H	3.02579	0.121542	G	H	92
GA92I	4.22522	0.0608778	G	I	92
GA92K	3.11161	0.0496412	G	K	92
GA92L	2.3897	0.0454002	G	L	92
GA92M	2.17595	0.0152896	G	M	92
GA92N	2.96265	0.0336188	G	N	92
GA92P	8.58011	0.0358114	G	P	92
GA92Q	2.55072	0.0478266	G	Q	92
GA92R	2.68642	0.0947224	G	R	92
GA92S	3.50755	0.0253975	G	S	92
GA92T	4.88566	0.0294274	G	T	92
GA92V	4.84498	0.0480988	G	V	92
GA92W	3.53909	0.0327724	G	W	92
GA92Y	2.52438	0.0092153	G	Y	92
YA93A	3.56422	0.204816	Y	A	93
YA93C	2.66921	0.632735	Y	C	93
YA93D	5.62742	0.179974	Y	D	93
YA93E	5.50553	0.440817	Y	E	93
YA93F	0.373759	0.0216993	Y	F	93
YA93G	5.10953	0.142731	Y	G	93
YA93H	3.99577	0.0922108	Y	H	93
YA93I	3.96767	0.106689	Y	I	93
YA93K	2.79685	0.672992	Y	K	93
YA93L	1.30958	0.120642	Y	L	93
YA93M	0.737042	0.00558345	Y	M	93
YA93N	4.65145	0.0423513	Y	N	93
YA93P	8.31032	0.249533	Y	P	93
YA93Q	4.05509	0.562304	Y	Q	93
YA93R	6.49144	0.87596	Y	R	93
YA93S	5.21931	0.263426	Y	S	93
YA93T	5.28866	0.127507	Y	T	93
YA93V	2.63678	0.160199	Y	V	93
YA93W	14.9485	0.666135	Y	W	93
YA93Y	-0.0380774	0.0269877	Y	Y	93
QA94A	0.15627	0.00404412	Q	A	94
QA94C	0.287831	0.013059	Q	C	94
QA94D	0.492663	0.0119075	Q	D	94
QA94E	0.34215	0.0282606	Q	E	94
QA94F	-0.137294	0.0299416	Q	F	94
QA94G	0.740883	0.136953	Q	G	94
QA94H	-0.224317	0.00238088	Q	H	94
QA94I	0.379051	0.000921623	Q	I	94
QA94K	-0.994855	0.256004	Q	K	94
QA94L	-0.334056	0.0627684	Q	L	94
QA94M	-0.397186	0.036586	Q	M	94
QA94N	-0.233495	0.0103041	Q	N	94
QA94P	2.62661	0.0339067	Q	P	94
QA94Q	-0.0412216	0.0582961	Q	Q	94
QA94R	-0.523378	0.0360937	Q	R	94
QA94S	0.0809297	0.00106104	Q	S	94
QA94T	0.719127	0.000863466	Q	T	94
QA94V	1.2028	0.0176816	Q	V	94
QA94W	0.113369	0.00348725	Q	W	94
QA94Y	-0.0907677	0.00664216	Q	Y	94
YA95A	3.94319	0.00519329	Y	A	95
YA95C	3.51297	0.00764186	Y	C	95
YA95D	4.1756	0.021989	Y	D	95
YA95E	3.73919	0.0131001	Y	E	95
YA95F	0.195843	0.0378077	Y	F	95
YA95G	5.37701	0.0157952	Y	G	95
YA95H	2.46788	0.544501	Y	H	95
YA95I	4.0891	0.0816788	Y	I	95
YA95K	2.80817	0.0800261	Y	K	95
YA95L	0.886214	0.019973	Y	L	95
YA95M	1.20192	0.0876975	Y	M	95
YA95N	3.0039	0.0113411	Y	N	95
YA95P	7.38275	0.242267	Y	P	95
YA95Q	2.99033	0.0324278	Y	Q	95
YA95R	3.36301	0.0680871	Y	R	95
YA95S	4.01942	0.506182	Y	S	95
YA95T	4.81986	0.0421904	Y	T	95
YA95V	5.21808	0.164827	Y	V	95
YA95W	1.53431	0.0139247	Y	W	95
YA95Y	0.00330551	0.00757823	Y	Y	95
TA96A	1.47474	2.1437e-13	T	A	96
TA96C	-0.0626593	0.000129741	T	C	96
TA96D	2.44849	0.0610793	T	D	96
TA96E	3.11292	0.050718	T	E	96
TA96F	5.82226	3.28972	T	F	96
TA96G	3.45458	0.00198397	T	G	96
TA96H	6.00825	0.429576	T	H	96
TA96I	-1.93684	0.00226045	T	I	96
TA96K	3.0501	1.34077	T	K	96
TA96L	-1.63386	0.1021	T	L	96
TA96M	-2.55999	0.237666	T	M	96
TA96N	1.59152	0.209496	T	N	96
TA96P	1.50171	0.0062676	T	P	96
TA96Q	2.44346	0.177001	T	Q	96
TA96R	12.8533	2.06489	T	R	96
TA96S	2.14205	0.000406524	T	S	96
TA96T	0.0013275	0.000453213	T	T	96
TA96V	-2.35393	0.00853277	T	V	96
TA96W	16.0103	4.0228	T	W	96
TA96Y	5.7274	2.33111	T	Y	96
IA97A	3.55308	0.00878308	I	A	97
IA97C	2.58219	0.0273866	I	C	97
IA97D	3.76059	0.0342315	I	D	97
IA97E	3.19062	0.104248	I	E	97
IA97F	0.84316	0.00607094	I	F	97
IA97G	5.20421	0.0370055	I	G	97
IA97H	2.50465	0.0593443	I	H	97
IA97I	-0.0049059	0.00595264	I	I	97
IA97K	1.57091	0.081451	I	K	97
IA97L	0.265251	0.0562257	I	L	97
IA97M	0.173572	0.0170771	I	M	97
IA97N	2.95217	0.0961519	I	N	97
IA97P	5.52312	0.0203966	I	P	97
IA97Q	2.50131	0.0278987	I	Q	97
IA97R	2.35575	0.218693	I	R	97
IA97S	3.72377	0.052354	I	S	97
IA97T	2.88409	0.144663	I	T	97
IA97V	1.41445	0.00647069	I	V	97
IA97W	0.290982	0.012493	I	W	97
IA97Y	1.2865	0.014367	I	Y	97
PA98A	2.3538	0.0545655	P	A	98
PA98C	2.60555	0.0398928	P	C	98
PA98D	3.27704	0.0218997	P	D	98
PA98E	2.17365	0.0541191	P	E	98
PA98F	1.01167	0.0344392	P	F	98
PA98G	3.71366	0.0152458	P	G	98
PA98H	2.54598	0.014915	P	H	98
PA98I	1.2818	0.227722	P	I	98
PA98K	2.74271	0.149026	P	K	98
PA98L	2.84479	1.01568	P	L	98
PA98M	1.6127	0.292036	P	M	98
PA98N	3.2098	0.00273757	P	N	98
PA98P	-0.00762517	0.00660106	P	P	98
PA98Q	2.62587	0.0941467	P	Q	98
PA98R	3.31208	0.500567	P	R	98
PA98S	3.54158	0.0213114	P	S	98
PA98T	2.71798	0.236727	P	T	98
PA98V	0.80722	0.389895	P	V	98
PA98W	1.87629	0.300552	P	W	98
PA98Y	1.34425	0.0039473	P	Y	98
TA99A	-0.328239	0.000368165	T	A	99
TA99C	-0.993802	0.00135613	T	C	99
TA99D	-0.357499	0.188786	T	D	99
TA99E	0.438566	0.107902	T	E	99
TA99F	-1.11065	0.0326377	T	F	99
TA99G	0.379005	1.8565e-13	T	G	99
TA99H	0.373058	0.0841067	T	H	99
TA99I	-2.24363	0.0027664	T	I	99
TA99K	-0.273492	0.122384	T	K	99
TA99L	-1.55562	0.075429	T	L	99
TA99M	-2.16032	0.0489563	T	M	99
TA99N	0.313284	0.145493	T	N	99
TA99P	3.62178	0.272391	T	P	99
TA99Q	-0.112873	0.0113119	T	Q	99
TA99R	-0.51328	0.0862314	T	R	99
TA99S	0.365415	0.00276655	T	S	99
TA99T	0.00101878	0.00144077	T	T	99
TA99V	-1.49896	0.00321812	T	V	99
TA99W	-0.558646	0.293641	T	W	99
TA99Y	-0.467687	0.0343021	T	Y	99
HA100A	0.370326	0.000924715	H	A	100
HA100C	0.0278351	0.00551779	H	C	100
HA100D	0.507349	0.0248629	H	D	100
HA100E	-0.106131	0.0284658	H	E	100
HA100F	-1.08356	0.097944	H	F	100
HA100G	0.733562	0.00478922	H	G	100
HA100H	-0.00238574	0.00849279	H	H	100
HA100I	-0.747267	0.00111272	H	I	100
HA100K	-0.641523	0.042374	H	K	100
HA100L	-0.95034	0.00939686	H	L	100
HA100M	-1.07262	0.0100137	H	M	100
HA100N	0.308365	0.0359931	H	N	100
HA100P	-0.397926	0.00549936	H	P	100
HA100Q	-0.0835989	0.0174899	H	Q	100
HA100R	-0.144667	0.0834281	H	R	100
HA100S	0.75758	0.00790725	H	S	100
HA100T	0.565474	0.00498625	H	T	100
HA100V	0.0160024	0.00365079	H	V	100
HA100W	-0.409436	0.0786679	H	W	100
HA100Y	-0.833373	0.119342	H	Y	100
RA103A	1.14201	0.0832263	R	A	103
RA103C	0.930579	0.585769	R	C	103
RA103D	1.60048	0.171747	R	D	103
RA103E	1.25701	0.109394	R	E	103
RA103F	1.07001	0.127641	R	F	103
RA103G	1.00856	0.0497714	R	G	103
RA103H	1.41327	0.113505	R	H	103
RA103I	1.06825	0.1869	R	I	103
RA103K	1.24332	0.299586	R	K	103
RA103L	0.604333	0.166681	R	L	103
RA103M	0.265367	0.0825664	R	M	103
RA103N	1.28425	0.0268521	R	N	103
RA103P	1.21265	0.180896	R	P	103
RA103Q	0.925282	0.196636	R	Q	103
RA103R	-0.0151241	2.63912e-12	R	R	103
RA103S	1.59069	0.0711975	R	S	103
RA103T	1.40137	0.39029	R	T	103
RA103V	1.68777	0.0903354	R	V	103
RA103W	0.725983	0.266886	R	W	103
RA103Y	0.0887879	0.306085	R	Y	103
GA104A	7.54437	5.31637e-11	G	A	104
GA104C	8.85496	0.00379533	G	C	104
GA104D	18.4037	0.836216	G	D	104
GA104E	18.5708	0.45637	G	E	104
GA104F	28.4354	6.77639	G	F	104
GA104G	0	0	G	G	104
GA104H	28.4795	1.01951	G	H	104
GA104I	21.0161	0.0215713	G	I	104
GA104K	17.1642	1.20975	G	K	104
GA104L	13.7153	0.606803	G	L	104
GA104M	12.6899	1.69262	G	M	104
GA104N	15.8407	0.616038	G	N	104
GA104P	11.7083	0.168114	G	P	104
GA104Q	12.0015	0.450388	G	Q	104
GA104R	14.9139	2.7487	G	R	104
GA104S	9.61637	0.00132287	G	S	104
GA104T	16.836	0.0555345	G	T	104
GA104V	17.641	0.0015648	G	V	104
GA104W	34.4445	9.70347	G	W	104
GA104Y	23.5465	0.33997	G	Y	104
AA105A	-4.54747e-13	4.91183e-13	A	A	105
AA105C	-0.0915566	0.0157808	A	C	105
AA105D	0.437877	0.0632859	A	D	105
AA105E	0.71707	0.0653771	A	E	105
AA105F	-1.54941	0.144059	A	F	105
AA105G	-1.58724	3.34685e-13	A	G	105
AA105H	-0.176411	0.0128771	A	H	105
AA105I	4.83511	0.0101458	A	I	105
AA105K	-1.00709	0.0673814	A	K	105
AA105L	-0.958115	0.111901	A	L	105
AA105M	-1.2416	0.0299993	A	M	105
AA105N	-0.521085	0.0684757	A	N	105
AA105P	7.87493	0.346768	A	P	105
AA105Q	0.368864	0.202938	A	Q	105
AA105R	-0.00303921	0.211399	A	R	105
AA105S	0.650612	0.00052801	A	S	105
AA105T	3.51437	0.151653	A	T	105
AA105V	4.08593	0.00745507	A	V	105
AA105W	-0.106418	1.39201	A	W	105
AA105Y	0.0310751	0.539079	A	Y	105
EA106A	2.1784	0.0628327	E	A	106
EA106C	2.18241	0.0576429	E	C	106
EA106D	2.72627	0.427538	E	D	106
EA106E	-0.0139706	0.00962584	E	E	106
EA106F	4.45252	0.419386	E	F	106
EA106G	3.46026	0.0397809	E	G	106
EA106H	3.1226	0.233312	E	H	106
EA106I	1.27004	0.32878	E	I	106
EA106K	1.7547	0.205399	E	K	106
EA106L	0.582918	0.0567672	E	L	106
EA106M	0.925261	0.503954	E	M	106
EA106N	1.9916	0.325699	E	N	106
EA106P	0.562024	0.179206	E	P	106
EA106Q	1.80503	0.444404	E	Q	106
EA106R	3.05964	0.793499	E	R	106
EA106S	3.36455	0.0232914	E	S	106
EA106T	2.62289	0.0367299	E	T	106
EA106V	1.00854	0.0295784	E	V	106
EA106W	4.17267	1.21531	E	W	106
[truncated: 7,261 more rows]
